# Supplementary material for: Epigenetic timing effects on child developmental outcomes: a longitudinal meta-regression of findings from the Pregnancy And Childhood Epigenetics Consortium
Source: Genome Med. 2025 Apr 14;17:39. doi: 10.1186/s13073-025-01451-7 (PMC11995515; doi:10.1186/s13073-025-01451-7)
Supplement: Supplementary file 1 — Additional file 1. Table S1: Cohort sample sizes. Table S2: Number of cohorts overlapping. Table S3a: Absolute effect size percentiles. Table S3b: Number of DNAm sites with nominally significant change per effect direction pattern. Table S4: Association between DNA methylation either at birth or in childhood and child developmental outcomes. Table S5: Heterogeneity analyses. Table S6: Association between DNA methylation either at birth or in childhood and child developmental outcomes. Table S7: Enrichment ADHD. Table S8: Enrichment GPF. Table S9: Enrichment Sleep. Table S10: Enrichment BMI. Table S11: Enrichment Asthma [file 13073_2025_1451_MOESM1_ESM.xlsx]

## Sheet: Table S1 Cohort sample sizes
Table S1: Cohort sample sizes
		ADHD		GPF		Sleep		BMI		Asthma
Cohort	Subcohort	Birth	Childhood	Birth	Childhood	Birth	Childhood	Birth	Childhood	Birth	Childhood
Generation R		1191	395	1092	434	252	155	687	358	661 (37)	0
ALSPAC		714	651	643	697	755	813	661	620	688 (88)	0
INMA		325	HELIX EU	292	HELIX EU	260	HELIX	168	200	0	0
NEST		NA	0	0	0	0	0	NA	0	213 (45)	0
NEST	Black	55*	0	0	0	0	0	97	0	NA	0
NEST	White	56*	0	0	0	0	0	72	0	NA	0
PREDO		136	0	0	0	247	0	221	0	0	0
HELIX		0	NA	0	NA	0	932	0	483	0	0
HELIX	European ancestry	0	1034	0	779	0	NA	0	NA	0	0
HELIX	Pakistan	0	79	0	65	0	NA	0	NA	0	0
GLAKU		0	215	0	215	0	201	0	0	0	0
DCHS		0	0	151	0	0	0	0	0	0	0
EDEN		0	0	0	0	122	HELIX	0	0	150 (34)	0
Healthy Start		0	0	0	0	283	0	87	0	0	0
Lina		0	0	0	0	203	0	0	0	0	0
MOBA	1	0	0	0	0	711*	0	690*	0	666 (149)	0
MOBA	2	0	0	0	0	415*	0	378	0	458 (239)	0
VIVA		0	0	0	0	410	438	270	252	0	0
CHAMACOS		0	0	0	0	0	0	313	209	0	0
CHS		0	0	0	0	0	0	197	0	229 (39)	0
GECKO		0	0	0	0	0	0	203	0	0	0
IOW		0	0	0	0	0	0	58	198	0	0
BAMSE		0	0	0	0	0	0	0	393	0	NA
BAMSE	MeDALL	0	0	0	0	0	0	0	NA	0	214 (47)
BAMSE	EpiGENE	0	0	0	0	0	0	0	NA	0	307 (93)*
CHOP		0	0	0	0	0	0	0	355	0	382 (19)
DOMINO		0	0	0	0	0	0	0	145	0	0
PIAMA		0	0	0	0	0	0	0	193	0	197 (15)
GALA II		0	0	0	0	0	0	0	0	0	193 (106)
NFBC		0	0	0	0	0	0	0	0	0	378 (17)
Raine study		0	0	0	0	0	0	0	0	0	509 (105)
STOPPA		0	0	0	0	0	0	0	0	0	460 (137)
ICAC		0	0	0	0	0	0	0	0	0	194 (92)
Notes	INMA and EDEN participants were included in the HELIX consortium as mega-analysis in childhood for some outcomes. This is indeicted by "HELIX" for these cohorts.
	NEST, HELIX and BAMSE were stratified in some studies for ancestry or subcohort. NA indicates, that no estimates were available for the whole cohort and are only provided per sub-cohort.
()	indicates number of asthma cases
*	Removed in sensitivity analyses equalizing sample sizes between birth and childooh
0	Cohort did not contribute to meta-analysis for the time point and outcome
	Colors provide visual aid to identify numbers form the same cohort (subcohorts are displayed with the same color)

## Sheet: Table S2 Cohort overlap
Table S2: Number of cohorts overlapping
		ADHD		GPF		Sleep		BMI		Asthma
		Birth	Childhood	Birth	Childhood	Birth	Childhood	Birth	Childhood	Birth	Childhood
ADHD	Birth	6	3	3	3	4	3	6	3	4	0
	Childhood	3	5	3	5	4	3	3	5	2	0
GPF	Birth	3	3	4	3	3	3	3	3	2	0
	Childhood	3	5	3	5	3	6	3	5	2	0
Sleep	Birth	4	4	3	3	10	4	8	4	3	0
	Childhood	3	3	3	6	4	5	4	5	3	0
BMI	Birth	6	3	3	3	8	4	14	6	7	0
	Childhood	3	5	3	5	4	5	6	11	2	4
Asthma	Birth	4	2	2	2	3	3	7	2	7	0
	Childhood	0	0	0	0	0	0	0	4	0	9

## Sheet: Table S3 Effect directions
Table S3a: Absolute effect size percentiles
Outcome	Time point	0	0.1	0.2	0.3	0.4	0.5	0.6	0.7	0.8	0.9	0.95	0.975	0.99	1
ADHD	Birth	0	0.11	0.22	0.34	0.48	0.65	0.86	1.14	1.6	2.43	3.3	4.22	5.52	21.03
	School	0	0.11	0.23	0.36	0.51	0.69	0.94	1.31	1.98	3.46	5.25	7.24	10.08	44.23
	Both	0	0.11	0.22	0.35	0.49	0.67	0.89	1.22	1.76	2.86	4.19	5.77	8.22	44.23
GPF	Birth	0	0.11	0.22	0.34	0.49	0.66	0.88	1.2	1.74	2.91	4.37	6.12	8.88	35.45
	School	0	0.13	0.27	0.42	0.59	0.81	10.9	1.49	2.14	3.57	5.36	7.49	10.52	51.11
	Both	0	0.12	0.24	0.38	0.54	0.73	0.98	1.34	1.94	3.24	4.87	6.85	9.78	51.11
Sleep	Birth	0	0.09	0.18	0.29	0.41	0.56	0.76	1.03	1.47	2.36	3.37	4.44	5.81	17.74
	School	0	0.11	0.23	0.36	0.52	0.71	0.98	1.39	2.14	3.91	6.3	9.15	13.44	54.89
	Both	0	0.1	0.2	0.32	0.46	0.63	0.86	1.19	1.76	3.03	4.67	6.74	10.25	54.89
BMI	Birth	0	0.08	0.16	0.24	0.34	0.46	0.62	0.83	1.17	1.84	2.58	3.34	4.37	13.33
	School	0	0.1	0.21	0.34	0.48	0.65	0.86	1.16	1.65	2.71	3.87	5	6.41	16.81
	Both	0	1.09	0.18	0.28	0.4	0.55	0.73	0.99	1.4	2.26	3.24	4.27	5.62	16.81
Asthma	Birth	0	0.29	0.59	0.93	1.31	1.76	2.31	3.06	4.2	6.34	8.59	10.83	13.73	45.72
	School	0	0.34	0.71	1.11	1.55	2.07	2.7	3.51	4.65	6.64	8.67	10.74	13.45	38.83
	Both	0	0.31	0.64	1.01	1.43	1.91	2.51	3.3	4.44	6.5	8.64	10.79	13.58	45.72
Table S3b: Number of DNAm sites with nominally significant change per effect direction pattern
Outcome	Number nominally significant DNAm sites	Pos/Pos	Pos/Null	Null/Pos	Neg/Neg	Neg/Null	Null/Neg	Pos/Neg	Neg/Pos	Null/Null
ADHD	17383	166	733	2702	41	1497	2156	1474	994	7620
GPF	19850	46	965	4449	49	1119	1670	3180	1914	6458
Sleep	19618	59	532	3632	112	811	2158	2520	2056	7738
BMI	30127	7	882	4145	37	815	5546	6296	1701	10698
Asthma	27600	3	2031	5713	0	1063	3177	5216	3099	7298
Note	Effect direction patterns are given in the format Direction Birth/Direction Childhood
Pos	Coefficient is positive and magnitude above the 80% quantile (see Table S3a)
Neg	Coefficient is negatitve and magnitude above the 80% quantile (see Table S3a)
Null	Coefficient magnitude is below the 80% quantile (see Table S3a)
Table S3c: Proportion of DNAm sites with nominally significant change per effect direction pattern
Outcome	Number nominally significant DNAm sites	Pos/Pos	Pos/Null	Null/Pos	Neg/Neg	Neg/Null	Null/Neg	Pos/Neg	Neg/Pos	Null/Null
ADHD	17383	0.0096	0.0422	0.1554	0.0024	0.0861	0.124	0.0848	0.0572	0.4384
GPF	19850	0.0023	0.0486	0.2241	0.0025	0.0564	0.0841	0.1602	0.0964	0.3253
Sleep	19618	0.003	0.0271	0.1851	0.0057	0.0413	0.11	0.1285	0.1048	0.3944
BMI	30127	0.0002	0.0293	0.1376	0.0012	0.0271	0.1841	0.209	0.0565	0.3551
Asthma	27600	0.0001	0.0736	0.207	0	0.0385	0.1151	0.189	0.1123	0.2644
Note	Effect direction patterns are given in the format Direction Birth/Direction Childhood
Pos	Coefficient is positive and magnitude above the 80% quantile (see Table S3a, both time points)
Neg	Coefficient is negatitve and magnitude above the 80% quantile (see Table S3a, both time points)
Null	Coefficient magnitude is below the 80% quantile (see Table S3a, both time points)

## Sheet: Table S4 Equal n
Table S4: Association between DNA methylation either at birth or in childhood and child developmental outcomes (Equal sample sizes)
		DNAm at Birth (Prospective EWAS)							DNAm in Childhood (Cross-sectional EWAS)							Change between time points
Outcome	ncpg	n	ncohorts	mean β	mean SE	mean z	ncpg p<0.05		n	ncohorts	mean β	mean SE	mean z	ncpg p<0.05		ncohorts	Δβ	Ncpg	Ncpg	Δz
				(abs.)			(FDR/bonf.)				(abs.)			(FDR/bonf.)		both		+Δβ	-Δβ
ADHD	397744	2366	4	1.17	1.23	1.05	56594 (1388/3)		2374	5	1.42	1.8	0.79	17676 (0/0)		3	0.25	9360 (0/0)	7090 (0/0)	-0.26
GPF	372278	2178	4	1.23	1.59	0.78	16549 (0/0)		2190	5	1.5	1.98	0.78	17767 (1/1)		3	0.27	13375 (1/1)	6475 (0/0)	0.01
Sleep	431165	2532	8	1.11	1.48	0.76	17631 (0/0)		2539	5	1.6	2.07	0.76	17705 (0/0)		4	0.48	13065 (0/0)	6827 (0/0)	0
BMI	435648	3412	13	0.86	1.12	0.77	18811 (0/0)		3406	11	1.11	1.3	0.87	31099 (2/1)		6	0.25	20055 (0/0)	7503 (0/0)	0.09
Asthma	432726	2836 (538)	6	2.89	3.62	0.84	28298 (0/0)		2834 (631)	9	2.94	3.93	0.77	18674 (63/10)		0	0.05	18115 (2/2)	1151 (0/0)	-0.08
ADHD Attention Deficit Hyperactivity Disorder
GPF General Psychopathology Factor
BMI Body Mass Index
ncpg Number of CpG sites tested
n Sample size (cases)
ncohorts Number of cohortss
mean β (abs.) The mean absolute regression coefficient across CpG sites. β represents the expected difference in the outcome in SD when CpG sites is fully methylated compared to no methylation. For asthma, β represents the log(odds) difference
Mean SE Mean Standard Error
Mean z Mean z values across CpG sites. z=β/SE indicating statistical significance
ncpg p<0.05 (FDR/bonf.) Number of nominally signifcant CpG sites (after adjustment for false discovery rate/after Bonferroni adjustment)
ncohorts both Number of cohorst which contributed to both birth and childhood analyses
Δβ Change in effect size from birth to childhood
Ncpg+Δβ Number of CpG sites with increasing effect size and nominally significant change (FDR/Bonferroni)
Ncpg--Δβ Number of CpG sites with decreasing effect size and nominally significant change (FDR/Bonferroni)

## Sheet: Table S5 Heterogeneity
Table S5: Heterogeneity analyses
	All CpGs							DNAm sites nominally significant at either birth or in childhood
	Birth			Childhood				Birth			Childhood
	ncpg	mean β	mean τ	ncpg	mean β	mean τ		ncpg	mean β	mean τ	ncpg	mean β	mean τ
		(abs.)			(abs.)				(abs.)			(abs.)
ADHD	423859	1.04	0.75	423859	1.42	1.09		56054	2.04	0.16	16528	4.16	0.28
GPF	363054	1.37	1.3	363054	1.53	1.16		15031	3.27	0.26	15777	4.04	0.28
Sleep	416557	0.98	0.97	416557	1.61	1.41		15975	2.86	0.39	15215	4.67	0.4
BMI	433666	0.77	0.98	433666	1.12	1.41		15115	2.09	0.44	25222	2.87	0.65
Asthma	426139	2.73	2.82	426139	3.03	3.38		27016	6.59	0.86	17274	8.57	1.39
ADHD Attention Deficit Hyperactivity Disorder
GPF General Psychopathology Factor
BMI Body Mass Index
ncpg Number of CpG sites tested
mean β (abs.) The mean absolute regression coefficient across CpG sites. β represents the expected difference in the outcome in SD when CpG sites is fully methylated compared to no methylation. For asthma, β represents the log(odds) difference.
mean τ T degree of variability of β due to between-study heterogeneity within 1SD

## Sheet: Table S6 ALSPAC sensitivity
Table S6: Association between DNA methylation either at birth or in childhood and child developmental outcomes (ALSPAC only)
		DNAm at Birth (Prospective EWAS)							DNAm in Childhood (Cross-sectional EWAS)							Change between time points
Outcome	ncpg	n	ncohorts	mean β	mean SE	mean z	ncpg p<0.05		n	ncohorts	mean β	mean SE	mean z	ncpg p<0.05		ncohorts	Δβ	Ncpg	Ncpg	Δz
				(abs.)			(FDR/bonf.)				(abs.)			(FDR/bonf.)		both		+Δβ	-Δβ
ADHD	431496	714	1	2.49	2.79	1.02	53951 (1303/7)		651	1	3.03	3.75	0.82	22815 (0/0)		1	0.54	12391 (0/0)	6704 (0/0)	-0.2
GPF	431305	643	1	3.34	4.43	0.8	22424 (0/0)		813	1	3.54	4.64	0.8	22301 (1/1)		1	0.2	11420 (0/0)	7138 (0/0)	0.01
Sleep	433760	755	1	2.81	3.51	0.8	21776 (0/0)		813	1	3.18	3.56	0.81	23396 (0/0)		1	0.37	9963 (0/0)	6990 (0/0)	0.01
BMI	433741	661	1	2.72	3.42	0.8	22486 (1/0)		620	1	3.01	3.58	0.83	26255 (1/1)		1	0.29	151162 (0/0)	8035 (0/0)	0.03
ADHD Attention Deficit Hyperactivity Disorder
GPF General Psychopathology Factor
BMI Body Mass Index
ncpg Number of CpG sites tested
n Sample size (cases)
ncohorts Number of cohortss
mean β (abs.) The mean absolute regression coefficient across CpG sites. β represents the expected difference in the outcome in SD when CpG sites is fully methylated compared to no methylation. For asthma, β represents the log(odds) difference
Mean SE Mean Standard Error
Mean z Mean z values across CpG sites. z=β/SE indicating statistical significance
ncpg p<0.05 (FDR/bonf.) Number of nominally signifcant CpG sites (after adjustment for false discovery rate/after Bonferroni adjustment)
ncohorts both Number of cohorst which contributed to both birth and school age analyses
Δβ Change in effect size from birth to school age
Ncpg+Δβ Number of CpG sites with increasing effect size and nominally significant change (FDR/Bonferroni)
Ncpg--Δβ Number of CpG sites with decreasing effect size and nominally significant change (FDR/Bonferroni)

## Sheet: Table S7 Enrichment ADHD
Gene ontology enrichment analyses: ADHD-associated sites showing change from birth to childhood
Ontology	GO label	Term	N	DE	P.DE	FDR
Biological processes (BP)
BP	GO:0099518	vesicle cytoskeletal trafficking	68	40	0.00100023	1
BP	GO:0007216	G protein-coupled glutamate receptor signaling pathway	14	12	0.00268819	1
BP	GO:0021987	cerebral cortex development	119	62	0.00331933	1
BP	GO:0034134	toll-like receptor 2 signaling pathway	15	11	0.00430172	1
BP	GO:0070254	mucus secretion	16	12	0.0047447	1
BP	GO:0035970	peptidyl-threonine dephosphorylation	17	12	0.00646273	1
BP	GO:0007584	response to nutrient	147	69	0.00670492	1
BP	GO:0035930	corticosteroid hormone secretion	19	13	0.0070314	1
BP	GO:0062196	regulation of lysosome size	7	6	0.00706859	1
BP	GO:0098885	modification of postsynaptic actin cytoskeleton	11	9	0.00777294	1
BP	GO:0045625	regulation of T-helper 1 cell differentiation	11	8	0.00841031	1
BP	GO:0045063	T-helper 1 cell differentiation	23	14	0.00865242	1
BP	GO:2000846	regulation of corticosteroid hormone secretion	16	11	0.00944305	1
BP	GO:0032253	dense core granule localization	10	8	0.0104889	1
BP	GO:0099519	dense core granule cytoskeletal transport	10	8	0.0104889	1
BP	GO:1901950	dense core granule transport	10	8	0.0104889	1
BP	GO:0060986	endocrine hormone secretion	55	28	0.0112657	1
BP	GO:0099010	modification of postsynaptic structure	21	14	0.0113846	1
BP	GO:0035995	detection of muscle stretch	7	6	0.0115951	1
BP	GO:0032688	negative regulation of interferon-beta production	15	10	0.0124308	1
BP	GO:0036022	limb joint morphogenesis	5	5	0.0125162	1
BP	GO:0060323	head morphogenesis	35	22	0.0125682	1
BP	GO:0099563	modification of synaptic structure	27	17	0.0130836	1
BP	GO:0044691	tooth eruption	5	5	0.0135718	1
BP	GO:0035931	mineralocorticoid secretion	7	6	0.013623	1
BP	GO:0035932	aldosterone secretion	7	6	0.013623	1
BP	GO:0098810	neurotransmitter reuptake	34	20	0.013728	1
BP	GO:0032941	secretion by tissue	42	23	0.0138386	1
BP	GO:0051653	spindle localization	62	32	0.0138925	1
BP	GO:0019076	viral release from host cell	27	16	0.0142668	1
BP	GO:0035891	exit from host cell	27	16	0.0142668	1
BP	GO:0010035	response to inorganic substance	505	206	0.0143041	1
BP	GO:0007265	Ras protein signal transduction	318	141	0.014401	1
BP	GO:1901700	response to oxygen-containing compound	1715	659	0.0144205	1
BP	GO:0071482	cellular response to light stimulus	113	51	0.0146962	1
BP	GO:0033273	response to vitamin	82	40	0.0149269	1
BP	GO:0021885	forebrain cell migration	61	34	0.0150731	1
BP	GO:0010649	regulation of cell communication by electrical coupling	15	11	0.0151215	1
BP	GO:1905247	positive regulation of aspartic-type peptidase activity	8	7	0.0152482	1
BP	GO:0021801	cerebral cortex radial glia-guided migration	26	17	0.0156732	1
BP	GO:0022030	telencephalon glial cell migration	26	17	0.0156732	1
BP	GO:2000831	regulation of steroid hormone secretion	22	13	0.0162421	1
BP	GO:0003159	morphogenesis of an endothelium	17	12	0.0164405	1
BP	GO:0061154	endothelial tube morphogenesis	17	12	0.0164405	1
BP	GO:0060325	face morphogenesis	30	19	0.0165482	1
BP	GO:0051343	positive regulation of cyclic-nucleotide phosphodiesterase activity	4	4	0.0178772	1
BP	GO:0032483	regulation of Rab protein signal transduction	7	6	0.0183962	1
BP	GO:0006516	glycoprotein catabolic process	33	18	0.0184395	1
BP	GO:0051036	regulation of endosome size	12	8	0.018548	1
BP	GO:0009612	response to mechanical stimulus	207	92	0.0186708	1
BP	GO:0031115	negative regulation of microtubule polymerization	12	9	0.0188001	1
BP	GO:0034135	regulation of toll-like receptor 2 signaling pathway	11	8	0.01923	1
BP	GO:2000848	positive regulation of corticosteroid hormone secretion	7	6	0.0192626	1
BP	GO:0017158	regulation of calcium ion-dependent exocytosis	39	22	0.019326	1
BP	GO:0044060	regulation of endocrine process	39	20	0.0193324	1
BP	GO:0032264	IMP salvage	4	4	0.0196293	1
BP	GO:0014075	response to amine	45	23	0.0201708	1
BP	GO:0070317	negative regulation of G0 to G1 transition	4	4	0.0209182	1
BP	GO:0097494	regulation of vesicle size	18	11	0.0210003	1
BP	GO:0021799	cerebral cortex radially oriented cell migration	35	21	0.0211157	1
BP	GO:0035767	endothelial cell chemotaxis	28	17	0.0212053	1
BP	GO:0086069	bundle of His cell to Purkinje myocyte communication	15	10	0.0212991	1
BP	GO:0030879	mammary gland development	126	63	0.0218129	1
BP	GO:0047496	vesicle transport along microtubule	45	25	0.0225904	1
BP	GO:0060324	face development	49	28	0.0228922	1
BP	GO:1990403	embryonic brain development	15	10	0.0229876	1
BP	GO:0022029	telencephalon cell migration	58	32	0.0232466	1
BP	GO:0044273	sulfur compound catabolic process	35	18	0.0232923	1
BP	GO:0043627	response to estrogen	66	33	0.02368	1
BP	GO:0090090	negative regulation of canonical Wnt signaling pathway	133	64	0.0237318	1
BP	GO:0055075	potassium ion homeostasis	34	19	0.0241274	1
BP	GO:0051541	elastin metabolic process	8	5	0.0241341	1
BP	GO:0030178	negative regulation of Wnt signaling pathway	164	78	0.0241846	1
BP	GO:0086091	regulation of heart rate by cardiac conduction	37	22	0.0244112	1
BP	GO:2000855	regulation of mineralocorticoid secretion	6	5	0.0249728	1
BP	GO:2000858	regulation of aldosterone secretion	6	5	0.0249728	1
BP	GO:0060992	response to fungicide	7	6	0.0251022	1
BP	GO:0034644	cellular response to UV	86	39	0.0256771	1
BP	GO:0009725	response to hormone	833	330	0.0261515	1
BP	GO:0051056	regulation of small GTPase mediated signal transduction	274	125	0.0262493	1
BP	GO:0061001	regulation of dendritic spine morphogenesis	38	23	0.0265122	1
BP	GO:0030167	proteoglycan catabolic process	9	7	0.0266057	1
BP	GO:0034260	negative regulation of GTPase activity	19	12	0.0267164	1
BP	GO:0015937	coenzyme A biosynthetic process	11	8	0.0271547	1
BP	GO:1905553	regulation of blood vessel branching	4	4	0.0272236	1
BP	GO:0009628	response to abiotic stimulus	1075	421	0.0273992	1
BP	GO:1905245	regulation of aspartic-type peptidase activity	10	8	0.0276899	1
BP	GO:1990708	conditioned place preference	4	4	0.0279629	1
BP	GO:0050655	dermatan sulfate proteoglycan metabolic process	11	8	0.0282606	1
BP	GO:0051293	establishment of spindle localization	57	29	0.0284219	1
BP	GO:0007264	small GTPase mediated signal transduction	458	197	0.0288223	1
BP	GO:0003150	muscular septum morphogenesis	4	4	0.0288471	1
BP	GO:1902524	positive regulation of protein K48-linked ubiquitination	3	3	0.0290805	1
BP	GO:0106016	positive regulation of inflammatory response to wounding	3	3	0.0293066	1
BP	GO:0001975	response to amphetamine	29	16	0.0295292	1
BP	GO:0051029	rRNA transport	5	4	0.0295602	1
BP	GO:0141007	siRNA-mediated retrotransposon silencing by heterochromatin formation	11	7	0.0295727	1
BP	GO:1990009	retinal cell apoptotic process	7	6	0.0300337	1
BP	GO:0051590	positive regulation of neurotransmitter transport	23	14	0.0300529	1
BP	GO:0035929	steroid hormone secretion	27	15	0.0307468	1
BP	GO:0097744	renal urate salt excretion	3	3	0.0307928	1
BP	GO:0007267	cell-cell signaling	1606	645	0.0314331	1
BP	GO:0099170	postsynaptic modulation of chemical synaptic transmission	27	16	0.0314836	1
BP	GO:0034345	negative regulation of type III interferon production	2	2	0.031756	1
BP	GO:0071288	cellular response to mercury ion	3	3	0.0320442	1
BP	GO:0009416	response to light stimulus	301	125	0.0323121	1
BP	GO:0002370	natural killer cell cytokine production	8	6	0.032359	1
BP	GO:0002727	regulation of natural killer cell cytokine production	8	6	0.032359	1
BP	GO:0051336	regulation of hydrolase activity	723	279	0.0324562	1
BP	GO:1901608	regulation of vesicle transport along microtubule	4	4	0.0324576	1
BP	GO:1901610	positive regulation of vesicle transport along microtubule	4	4	0.0324576	1
BP	GO:1901509	regulation of endothelial tube morphogenesis	6	5	0.0326385	1
BP	GO:0062009	secondary palate development	26	16	0.0326727	1
BP	GO:1902961	positive regulation of aspartic-type endopeptidase activity involved in amyloid precursor protein catabolic process	7	6	0.0328709	1
BP	GO:0005513	detection of calcium ion	13	9	0.0329102	1
BP	GO:0007589	body fluid secretion	85	40	0.0329963	1
BP	GO:0000301	retrograde transport, vesicle recycling within Golgi	9	6	0.033014	1
BP	GO:0010038	response to metal ion	343	142	0.0333515	1
BP	GO:0051481	negative regulation of cytosolic calcium ion concentration	13	9	0.0334838	1
BP	GO:0048585	negative regulation of response to stimulus	1648	624	0.0335412	1
BP	GO:1901698	response to nitrogen compound	1057	412	0.0339166	1
BP	GO:0009611	response to wounding	531	216	0.034067	1
BP	GO:0086064	cell communication by electrical coupling involved in cardiac conduction	25	15	0.0344025	1
BP	GO:2001026	regulation of endothelial cell chemotaxis	21	13	0.034613	1
BP	GO:0099163	synaptic signaling by nitric oxide	4	4	0.0348084	1
BP	GO:0051648	vesicle localization	206	91	0.0352079	1
BP	GO:0035751	regulation of lysosomal lumen pH	27	14	0.0353647	1
BP	GO:0086004	regulation of cardiac muscle cell contraction	33	19	0.035371	1
BP	GO:0006971	hypotonic response	13	9	0.0354022	1
BP	GO:0048490	anterograde synaptic vesicle transport	18	11	0.035533	1
BP	GO:0099514	synaptic vesicle cytoskeletal transport	18	11	0.035533	1
BP	GO:0099517	synaptic vesicle transport along microtubule	18	11	0.035533	1
BP	GO:0048144	fibroblast proliferation	104	48	0.0360109	1
BP	GO:0051650	establishment of vesicle localization	189	83	0.0361469	1
BP	GO:0048145	regulation of fibroblast proliferation	87	42	0.0361991	1
BP	GO:1905453	regulation of myeloid progenitor cell differentiation	3	3	0.0364473	1
BP	GO:0002027	regulation of heart rate	99	47	0.0368097	1
BP	GO:0051294	establishment of spindle orientation	42	22	0.0370012	1
BP	GO:1990962	xenobiotic transport across blood-brain barrier	6	5	0.0374079	1
BP	GO:0032482	Rab protein signal transduction	16	10	0.037672	1
BP	GO:0021795	cerebral cortex cell migration	45	25	0.0376867	1
BP	GO:0001757	somite specification	4	4	0.0383326	1
BP	GO:1901652	response to peptide	491	198	0.0383722	1
BP	GO:0031111	negative regulation of microtubule polymerization or depolymerization	33	19	0.0389969	1
BP	GO:0017196	N-terminal peptidyl-methionine acetylation	6	5	0.0394343	1
BP	GO:0034115	negative regulation of heterotypic cell-cell adhesion	10	7	0.0399039	1
BP	GO:0070587	regulation of cell-cell adhesion involved in gastrulation	10	7	0.0399039	1
BP	GO:0015936	coenzyme A metabolic process	19	11	0.0399367	1
BP	GO:0030534	adult behavior	140	66	0.039975	1
BP	GO:0070482	response to oxygen levels	321	136	0.0400951	1
BP	GO:0071559	response to transforming growth factor beta	277	119	0.0401246	1
BP	GO:0034136	negative regulation of toll-like receptor 2 signaling pathway	6	5	0.0402138	1
BP	GO:0060027	convergent extension involved in gastrulation	9	7	0.0405002	1
BP	GO:0002465	peripheral tolerance induction	3	3	0.0408152	1
BP	GO:2000648	positive regulation of stem cell proliferation	52	26	0.040895	1
BP	GO:0031098	stress-activated protein kinase signaling cascade	224	96	0.0413263	1
BP	GO:1901844	regulation of cell communication by electrical coupling involved in cardiac conduction	11	8	0.0415731	1
BP	GO:0043434	response to peptide hormone	408	166	0.0418225	1
BP	GO:0010841	positive regulation of circadian sleep/wake cycle, wakefulness	3	3	0.0419452	1
BP	GO:0042996	regulation of Golgi to plasma membrane protein transport	9	6	0.0421175	1
BP	GO:2000587	negative regulation of platelet-derived growth factor receptor-beta signaling pathway	4	4	0.0428424	1
BP	GO:0051031	tRNA transport	6	4	0.0428959	1
BP	GO:0050654	chondroitin sulfate proteoglycan metabolic process	31	17	0.0434013	1
BP	GO:0014037	Schwann cell differentiation	38	21	0.0438764	1
BP	GO:0086065	cell communication involved in cardiac conduction	56	29	0.0446985	1
BP	GO:0021537	telencephalon development	263	120	0.044722	1
BP	GO:0072239	metanephric glomerulus vasculature development	9	7	0.0449584	1
BP	GO:1904373	response to kainic acid	3	3	0.045049	1
BP	GO:1905686	positive regulation of plasma membrane repair	4	4	0.0451881	1
BP	GO:0099565	chemical synaptic transmission, postsynaptic	110	53	0.0456545	1
BP	GO:0032735	positive regulation of interleukin-12 production	42	19	0.0458915	1
BP	GO:1903026	negative regulation of RNA polymerase II regulatory region sequence-specific DNA binding	3	3	0.0459284	1
BP	GO:0060079	excitatory postsynaptic potential	102	50	0.0461269	1
BP	GO:0010243	response to organonitrogen compound	1003	392	0.0469566	1
BP	GO:1902895	positive regulation of miRNA transcription	50	28	0.0473427	1
BP	GO:0180010	co-transcriptional mRNA 3'-end processing, cleavage and polyadenylation pathway	5	4	0.0473888	1
BP	GO:0007178	transmembrane receptor protein serine/threonine kinase signaling pathway	384	161	0.0475093	1
BP	GO:1903608	protein localization to cytoplasmic stress granule	7	5	0.0475414	1
BP	GO:1902499	positive regulation of protein autoubiquitination	3	3	0.0475951	1
BP	GO:0042060	wound healing	403	164	0.0476666	1
BP	GO:0015850	organic hydroxy compound transport	302	119	0.0476784	1
BP	GO:0072348	sulfur compound transport	53	26	0.0477102	1
BP	GO:0001505	regulation of neurotransmitter levels	180	83	0.0481	1
BP	GO:1903651	positive regulation of cytoplasmic transport	13	9	0.0481845	1
BP	GO:0030205	dermatan sulfate metabolic process	8	6	0.0481904	1
BP	GO:0052779	amino disaccharide metabolic process	8	6	0.0481904	1
BP	GO:0031508	pericentric heterochromatin formation	5	4	0.0482164	1
BP	GO:0055064	chloride ion homeostasis	19	12	0.0484008	1
BP	GO:0030200	heparan sulfate proteoglycan catabolic process	8	6	0.0484079	1
BP	GO:0045454	cell redox homeostasis	38	18	0.0484171	1
BP	GO:0007586	digestion	125	50	0.04848	1
BP	GO:0000098	sulfur amino acid catabolic process	10	6	0.0484807	1
BP	GO:0044339	canonical Wnt signaling pathway involved in osteoblast differentiation	7	5	0.0486897	1
BP	GO:0000101	sulfur amino acid transport	12	8	0.0493195	1
BP	GO:0002725	negative regulation of T cell cytokine production	7	5	0.0497412	1
BP	GO:0046578	regulation of Ras protein signal transduction	171	78	0.0501546	1
BP	GO:0048286	lung alveolus development	47	24	0.0502026	1
BP	GO:0070988	demethylation	51	22	0.0506915	1
BP	GO:0009719	response to endogenous stimulus	1680	649	0.0509225	1
BP	GO:0015848	spermidine transport	5	4	0.0509295	1
BP	GO:0009649	entrainment of circadian clock	30	17	0.0510682	1
BP	GO:0062197	cellular response to chemical stress	305	125	0.0512061	1
BP	GO:0060373	regulation of ventricular cardiac muscle cell membrane depolarization	7	5	0.0512375	1
BP	GO:0072102	glomerulus morphogenesis	9	7	0.0513029	1
BP	GO:1905555	positive regulation of blood vessel branching	3	3	0.0514401	1
BP	GO:0043981	histone H4-K5 acetylation	3	3	0.0521055	1
BP	GO:0043982	histone H4-K8 acetylation	3	3	0.0521055	1
BP	GO:0007221	positive regulation of transcription of Notch receptor target	7	6	0.0525819	1
BP	GO:0030010	establishment of cell polarity	151	71	0.0528923	1
BP	GO:2000833	positive regulation of steroid hormone secretion	11	7	0.0530945	1
BP	GO:0051582	positive regulation of neurotransmitter uptake	6	5	0.0531347	1
BP	GO:1905041	regulation of epithelium regeneration	3	3	0.0532607	1
BP	GO:1990399	epithelium regeneration	3	3	0.0532607	1
BP	GO:0050808	synapse organization	445	195	0.0536522	1
BP	GO:1902959	regulation of aspartic-type endopeptidase activity involved in amyloid precursor protein catabolic process	9	7	0.0537269	1
BP	GO:0007157	heterophilic cell-cell adhesion via plasma membrane cell adhesion molecules	50	24	0.0538027	1
BP	GO:0015878	biotin transport	3	3	0.0538427	1
BP	GO:0060872	semicircular canal development	9	7	0.053908	1
BP	GO:0036293	response to decreased oxygen levels	296	125	0.0541207	1
BP	GO:0007179	transforming growth factor beta receptor signaling pathway	217	92	0.0545194	1
BP	GO:0010644	cell communication by electrical coupling	32	18	0.0546462	1
BP	GO:1904751	positive regulation of protein localization to nucleolus	6	5	0.0547064	1
Cellular Components (CC)
CC	GO:0045202	synapse	1372	591	0.00100417	1
CC	GO:0044309	neuron spine	168	89	0.00147076	1
CC	GO:0043197	dendritic spine	166	88	0.00158149	1
CC	GO:0098794	postsynapse	614	280	0.00231747	1
CC	GO:0098797	plasma membrane protein complex	559	242	0.00338785	1
CC	GO:0008076	voltage-gated potassium channel complex	76	43	0.00424062	1
CC	GO:0030054	cell junction	2087	864	0.0043901	1
CC	GO:0034705	potassium channel complex	87	48	0.00500884	1
CC	GO:0099078	BORC complex	7	6	0.00706859	1
CC	GO:0030673	axolemma	15	12	0.00771592	1
CC	GO:0097386	glial cell projection	36	21	0.00779808	1
CC	GO:0034703	cation channel complex	186	89	0.00902261	1
CC	GO:0030425	dendrite	587	263	0.0104901	1
CC	GO:0097447	dendritic tree	589	263	0.0120352	1
CC	GO:1990909	Wnt signalosome	13	10	0.01318	1
CC	GO:0098590	plasma membrane region	1245	502	0.0170539	1
CC	GO:0032589	neuron projection membrane	56	32	0.0172718	1
CC	GO:0031256	leading edge membrane	173	84	0.0178571	1
CC	GO:0032279	asymmetric synapse	314	148	0.0179823	1
CC	GO:0005921	gap junction	30	16	0.019472	1
CC	GO:0098858	actin-based cell projection	218	98	0.0210473	1
CC	GO:0098984	neuron to neuron synapse	344	160	0.0224467	1
CC	GO:0019897	extrinsic component of plasma membrane	122	59	0.0247914	1
CC	GO:0002102	podosome	31	19	0.0285973	1
CC	GO:0014069	postsynaptic density	299	140	0.0286085	1
CC	GO:0016342	catenin complex	30	18	0.0287003	1
CC	GO:0032154	cleavage furrow	50	26	0.028815	1
CC	GO:0043034	costamere	16	11	0.0289977	1
CC	GO:0031252	cell leading edge	407	181	0.0311295	1
CC	GO:0030658	transport vesicle membrane	223	98	0.032127	1
CC	GO:0097451	glial limiting end-foot	3	3	0.0332165	1
CC	GO:0099572	postsynaptic specialization	330	152	0.0335947	1
CC	GO:0045211	postsynaptic membrane	256	117	0.0357295	1
CC	GO:0030056	hemidesmosome	7	6	0.0359485	1
CC	GO:0012507	ER to Golgi transport vesicle membrane	59	28	0.0373034	1
CC	GO:0060077	inhibitory synapse	14	10	0.0388065	1
CC	GO:0120111	neuron projection cytoplasm	82	40	0.0442448	1
CC	GO:0001518	voltage-gated sodium channel complex	14	8	0.0464677	1
CC	GO:0031253	cell projection membrane	336	142	0.0483276	1
CC	GO:0032839	dendrite cytoplasm	26	15	0.0507211	1
CC	GO:0044295	axonal growth cone	25	15	0.0517769	1
CC	GO:0098793	presynapse	537	230	0.0528829	1
CC	GO:0097449	astrocyte projection	19	11	0.0534655	1
CC	GO:0098691	dopaminergic synapse	14	9	0.0535799	1
CC	GO:0000315	organellar large ribosomal subunit	56	22	0.0537417	1
CC	GO:0005762	mitochondrial large ribosomal subunit	56	22	0.0537417	1
Molecular Functions (MF)
MF	GO:0043274	phospholipase binding	19	14	0.00171246	1
MF	GO:0015562	efflux transmembrane transporter activity	15	11	0.003693	1
MF	GO:0030695	GTPase regulator activity	436	195	0.00759149	1
MF	GO:0060589	nucleoside-triphosphatase regulator activity	436	195	0.00759149	1
MF	GO:0032451	demethylase activity	34	20	0.00835379	1
MF	GO:0043425	bHLH transcription factor binding	31	20	0.00923313	1
MF	GO:0032452	histone demethylase activity	24	15	0.010619	1
MF	GO:0140457	protein demethylase activity	24	15	0.010619	1
MF	GO:0050733	RS domain binding	4	4	0.011227	1
MF	GO:0003712	transcription coregulator activity	460	197	0.0134179	1
MF	GO:0004435	phosphatidylinositol phospholipase C activity	26	15	0.0215158	1
MF	GO:0034056	estrogen response element binding	10	8	0.0219367	1
MF	GO:0008013	beta-catenin binding	79	43	0.0222939	1
MF	GO:0005085	guanyl-nucleotide exchange factor activity	211	98	0.0230428	1
MF	GO:0004629	phospholipase C activity	29	16	0.0242925	1
MF	GO:0031732	CCR7 chemokine receptor binding	2	2	0.025442	1
MF	GO:0050815	phosphoserine residue binding	10	7	0.0255671	1
MF	GO:0141052	histone H3 demethylase activity	22	13	0.0273692	1
MF	GO:0005248	voltage-gated sodium channel activity	22	13	0.0281491	1
MF	GO:0030350	iron-responsive element binding	3	3	0.0286952	1
MF	GO:0019865	immunoglobulin binding	19	9	0.0287565	1
MF	GO:0019958	C-X-C chemokine binding	5	4	0.030511	1
MF	GO:0016018	cyclosporin A binding	13	8	0.0312437	1
MF	GO:0016248	channel inhibitor activity	34	18	0.0317504	1
MF	GO:0106435	carboxylesterase activity	6	4	0.0320254	1
MF	GO:0010856	adenylate cyclase activator activity	4	4	0.0320522	1
MF	GO:0030551	cyclic nucleotide binding	36	20	0.0330867	1
MF	GO:0004515	nicotinate-nucleotide adenylyltransferase activity	4	4	0.0340165	1
MF	GO:0005124	scavenger receptor binding	4	3	0.0388886	1
MF	GO:0005096	GTPase activator activity	236	105	0.0392369	1
MF	GO:0008200	ion channel inhibitor activity	33	17	0.0423227	1
MF	GO:0005183	gonadotropin hormone-releasing hormone activity	2	2	0.0429735	1
MF	GO:0031530	gonadotropin-releasing hormone receptor binding	2	2	0.0429735	1
MF	GO:0003725	double-stranded RNA binding	70	32	0.043301	1
MF	GO:1901682	sulfur compound transmembrane transporter activity	56	27	0.0440697	1
MF	GO:0030942	endoplasmic reticulum signal peptide binding	3	3	0.0467873	1
MF	GO:0050698	proteoglycan sulfotransferase activity	3	3	0.0469519	1
MF	GO:0016835	carbon-oxygen lyase activity	72	32	0.0473436	1
MF	GO:0008574	plus-end-directed microtubule motor activity	16	10	0.0474832	1
MF	GO:0015377	chloride:monoatomic cation symporter activity	21	13	0.0482015	1
MF	GO:0099583	neurotransmitter receptor activity involved in regulation of postsynaptic cytosolic calcium ion concentration	3	3	0.0484185	1
MF	GO:0001609	G protein-coupled adenosine receptor activity	5	4	0.0495589	1
MF	GO:0038191	neuropilin binding	4	4	0.0497672	1
MF	GO:0001223	transcription coactivator binding	42	23	0.0500995	1
MF	GO:0016407	acetyltransferase activity	83	35	0.0519385	1
MF	GO:0032129	histone H3K9 deacetylase activity	3	3	0.0519779	1
MF	GO:0032794	GTPase activating protein binding	12	8	0.0523448	1
MF	GO:0086008	voltage-gated potassium channel activity involved in cardiac muscle cell action potential repolarization	14	9	0.0529661	1
MF	GO:0008179	adenylate cyclase binding	12	8	0.0529941	1
MF	GO:0015225	biotin transmembrane transporter activity	3	3	0.0538427	1

## Sheet: Table S8 Enrichment GPF
Gene ontology enrichment analyses: GPF-associated sites showing change from birth to childhood
Ontology	GO label	Term	N	DE	P.DE	FDR
Biological processes (BP)
BP	GO:0022008	neurogenesis	1631	739	0.000222623	1
BP	GO:0048699	generation of neurons	1406	639	0.00101033	1
BP	GO:0031175	neuron projection development	934	434	0.00157219	1
BP	GO:0048008	platelet-derived growth factor receptor signaling pathway	57	35	0.00161494	1
BP	GO:0030182	neuron differentiation	1330	604	0.00170552	1
BP	GO:0048666	neuron development	1076	493	0.00186925	1
BP	GO:1902235	regulation of endoplasmic reticulum stress-induced intrinsic apoptotic signaling pathway	31	20	0.00191776	1
BP	GO:0008593	regulation of Notch signaling pathway	94	52	0.00217395	1
BP	GO:0002710	negative regulation of T cell mediated immunity	24	15	0.002223	1
BP	GO:2000143	negative regulation of DNA-templated transcription initiation	7	7	0.00233078	1
BP	GO:0032990	cell part morphogenesis	635	308	0.00246087	1
BP	GO:0007219	Notch signaling pathway	174	87	0.00316298	1
BP	GO:0009886	post-embryonic animal morphogenesis	16	12	0.00351071	1
BP	GO:0075522	IRES-dependent viral translational initiation	9	8	0.00373537	1
BP	GO:0048563	post-embryonic animal organ morphogenesis	11	9	0.00431764	1
BP	GO:0007254	JNK cascade	153	77	0.00465853	1
BP	GO:0060290	transdifferentiation	7	7	0.00472511	1
BP	GO:0048858	cell projection morphogenesis	616	298	0.00474845	1
BP	GO:0072050	S-shaped body morphogenesis	7	7	0.00475092	1
BP	GO:0007399	nervous system development	2369	1018	0.00478164	1
BP	GO:0050808	synapse organization	443	212	0.00484834	1
BP	GO:0070935	3'-UTR-mediated mRNA stabilization	20	14	0.00573401	1
BP	GO:0048812	neuron projection morphogenesis	595	288	0.00574311	1
BP	GO:1902237	positive regulation of endoplasmic reticulum stress-induced intrinsic apoptotic signaling pathway	10	8	0.00574372	1
BP	GO:0070849	response to epidermal growth factor	45	27	0.00593363	1
BP	GO:0120039	plasma membrane bounded cell projection morphogenesis	611	295	0.00604899	1
BP	GO:0072160	nephron tubule epithelial cell differentiation	13	11	0.00607853	1
BP	GO:1905244	regulation of modification of synaptic structure	12	10	0.00622052	1
BP	GO:0070509	calcium ion import	45	26	0.00644396	1
BP	GO:0045747	positive regulation of Notch signaling pathway	45	27	0.00662913	1
BP	GO:0060633	negative regulation of transcription initiation by RNA polymerase II	6	6	0.00689382	1
BP	GO:0050807	regulation of synapse organization	226	114	0.00734561	1
BP	GO:0071364	cellular response to epidermal growth factor stimulus	41	25	0.0075602	1
BP	GO:1903896	positive regulation of IRE1-mediated unfolded protein response	7	6	0.00780839	1
BP	GO:0032989	cellular component morphogenesis	744	347	0.00781531	1
BP	GO:0072178	nephric duct morphogenesis	10	9	0.00811634	1
BP	GO:0042117	monocyte activation	12	9	0.0083122	1
BP	GO:0072239	metanephric glomerulus vasculature development	9	8	0.00840503	1
BP	GO:0099563	modification of synaptic structure	27	18	0.0085295	1
BP	GO:0007167	enzyme-linked receptor protein signaling pathway	962	413	0.00854613	1
BP	GO:1905868	regulation of 3'-UTR-mediated mRNA stabilization	6	6	0.00889299	1
BP	GO:0045176	apical protein localization	14	11	0.00891793	1
BP	GO:0000165	MAPK cascade	726	304	0.00913481	1
BP	GO:0015701	bicarbonate transport	35	20	0.00932107	1
BP	GO:0045931	positive regulation of mitotic cell cycle	121	61	0.00974623	1
BP	GO:0010544	negative regulation of platelet activation	17	13	0.00999564	1
BP	GO:1905898	positive regulation of response to endoplasmic reticulum stress	33	20	0.0101762	1
BP	GO:0072210	metanephric nephron development	40	25	0.01034	1
BP	GO:0048667	cell morphogenesis involved in neuron differentiation	536	260	0.0105444	1
BP	GO:2001222	regulation of neuron migration	44	27	0.0106021	1
BP	GO:0033564	anterior/posterior axon guidance	7	7	0.0106327	1
BP	GO:0072224	metanephric glomerulus development	16	12	0.0109957	1
BP	GO:0072102	glomerulus morphogenesis	9	8	0.0110387	1
BP	GO:0061572	actin filament bundle organization	158	81	0.011127	1
BP	GO:0098885	modification of postsynaptic actin cytoskeleton	11	9	0.0111668	1
BP	GO:0043408	regulation of MAPK cascade	637	267	0.01184	1
BP	GO:0060045	positive regulation of cardiac muscle cell proliferation	28	18	0.0120048	1
BP	GO:0002709	regulation of T cell mediated immunity	91	41	0.0123979	1
BP	GO:0072176	nephric duct development	14	11	0.0124739	1
BP	GO:0061564	axon development	477	229	0.0127888	1
BP	GO:0001709	cell fate determination	42	27	0.0128636	1
BP	GO:0048872	homeostasis of number of cells	296	130	0.0132686	1
BP	GO:0061438	renal system vasculature morphogenesis	8	7	0.0137883	1
BP	GO:0061439	kidney vasculature morphogenesis	8	7	0.0137883	1
BP	GO:2000052	positive regulation of non-canonical Wnt signaling pathway	14	11	0.0140651	1
BP	GO:0050803	regulation of synapse structure or activity	232	115	0.0142024	1
BP	GO:0072079	nephron tubule formation	20	14	0.0143244	1
BP	GO:0086019	cell-cell signaling involved in cardiac conduction	32	20	0.0143932	1
BP	GO:0042219	cellular modified amino acid catabolic process	21	13	0.0146206	1
BP	GO:0038007	netrin-activated signaling pathway	9	8	0.0150235	1
BP	GO:0050919	negative chemotaxis	46	28	0.0152632	1
BP	GO:0045793	positive regulation of cell size	10	8	0.0155884	1
BP	GO:0007196	adenylate cyclase-inhibiting G protein-coupled glutamate receptor signaling pathway	9	8	0.0157545	1
BP	GO:0035791	platelet-derived growth factor receptor-beta signaling pathway	14	11	0.0159362	1
BP	GO:0045588	positive regulation of gamma-delta T cell differentiation	7	6	0.0160366	1
BP	GO:0043031	negative regulation of macrophage activation	17	11	0.0160479	1
BP	GO:0072075	metanephric mesenchyme development	14	11	0.016659	1
BP	GO:0010975	regulation of neuron projection development	427	204	0.0167411	1
BP	GO:0046645	positive regulation of gamma-delta T cell activation	9	7	0.0172779	1
BP	GO:0019086	late viral transcription	4	4	0.0177935	1
BP	GO:0070242	thymocyte apoptotic process	20	13	0.0179338	1
BP	GO:0000902	cell morphogenesis	902	412	0.0179788	1
BP	GO:0002260	lymphocyte homeostasis	72	34	0.0181715	1
BP	GO:0007020	microtubule nucleation	43	24	0.0183287	1
BP	GO:0072182	regulation of nephron tubule epithelial cell differentiation	11	9	0.018603	1
BP	GO:0080135	regulation of cellular response to stress	621	263	0.0186495	1
BP	GO:0099623	regulation of cardiac muscle cell membrane repolarization	26	16	0.0187695	1
BP	GO:0046328	regulation of JNK cascade	126	62	0.0188118	1
BP	GO:0051105	regulation of DNA ligation	6	5	0.019008	1
BP	GO:1905870	positive regulation of 3'-UTR-mediated mRNA stabilization	5	5	0.0190241	1
BP	GO:0048569	post-embryonic animal organ development	18	12	0.019349	1
BP	GO:0061550	cranial ganglion development	5	5	0.0195065	1
BP	GO:0060023	soft palate development	5	5	0.0198937	1
BP	GO:0099010	modification of postsynaptic structure	21	14	0.0199429	1
BP	GO:0009791	post-embryonic development	91	46	0.0202408	1
BP	GO:0051017	actin filament bundle assembly	155	78	0.0206466	1
BP	GO:0086002	cardiac muscle cell action potential involved in contraction	51	29	0.020732	1
BP	GO:0048668	collateral sprouting	25	17	0.0208285	1
BP	GO:0070059	intrinsic apoptotic signaling pathway in response to endoplasmic reticulum stress	61	32	0.020854	1
BP	GO:0001764	neuron migration	166	85	0.0210429	1
BP	GO:0038020	insulin receptor recycling	4	4	0.0213066	1
BP	GO:0007169	transmembrane receptor protein tyrosine kinase signaling pathway	607	264	0.0213406	1
BP	GO:0009631	cold acclimation	3	3	0.0217184	1
BP	GO:0099560	synaptic membrane adhesion	25	16	0.021863	1
BP	GO:0006290	pyrimidine dimer repair	8	6	0.0220349	1
BP	GO:2000027	regulation of animal organ morphogenesis	121	64	0.0227287	1
BP	GO:0006563	L-serine metabolic process	12	8	0.0227417	1
BP	GO:0033602	negative regulation of dopamine secretion	5	5	0.0228052	1
BP	GO:0035107	appendage morphogenesis	143	75	0.0231735	1
BP	GO:0035108	limb morphogenesis	143	75	0.0231735	1
BP	GO:0072162	metanephric mesenchymal cell differentiation	5	5	0.0235335	1
BP	GO:0120222	regulation of blastocyst development	4	4	0.0235366	1
BP	GO:0002089	lens morphogenesis in camera-type eye	21	14	0.0236752	1
BP	GO:0046622	positive regulation of organ growth	47	26	0.0236896	1
BP	GO:0070848	response to growth factor	720	309	0.0239701	1
BP	GO:0016601	Rac protein signal transduction	41	23	0.0240004	1
BP	GO:0060315	negative regulation of ryanodine-sensitive calcium-release channel activity	10	7	0.0240052	1
BP	GO:0048639	positive regulation of developmental growth	155	76	0.0240053	1
BP	GO:0021675	nerve development	95	51	0.0240832	1
BP	GO:2000697	negative regulation of epithelial cell differentiation involved in kidney development	4	4	0.024123	1
BP	GO:0072049	comma-shaped body morphogenesis	5	5	0.0244464	1
BP	GO:0007409	axonogenesis	418	202	0.0247553	1
BP	GO:0032413	negative regulation of ion transmembrane transporter activity	68	32	0.0250607	1
BP	GO:0072284	metanephric S-shaped body morphogenesis	5	5	0.0251573	1
BP	GO:0002790	peptide secretion	237	108	0.0251806	1
BP	GO:0042461	photoreceptor cell development	49	25	0.0253492	1
BP	GO:0035812	renal sodium excretion	11	8	0.0253755	1
BP	GO:0010595	positive regulation of endothelial cell migration	122	57	0.025646	1
BP	GO:0086065	cell communication involved in cardiac conduction	56	31	0.0256785	1
BP	GO:0086100	endothelin receptor signaling pathway	10	8	0.0260496	1
BP	GO:0061333	renal tubule morphogenesis	77	43	0.0264057	1
BP	GO:0001776	leukocyte homeostasis	102	46	0.0264263	1
BP	GO:0072273	metanephric nephron morphogenesis	24	16	0.0264502	1
BP	GO:0015833	peptide transport	253	114	0.0272614	1
BP	GO:0043029	T cell homeostasis	44	21	0.0277545	1
BP	GO:0006013	mannose metabolic process	9	7	0.0278496	1
BP	GO:0099622	cardiac muscle cell membrane repolarization	37	21	0.0284571	1
BP	GO:0043087	regulation of GTPase activity	273	125	0.0289952	1
BP	GO:0043410	positive regulation of MAPK cascade	452	190	0.0290265	1
BP	GO:0060100	positive regulation of phagocytosis, engulfment	13	9	0.029087	1
BP	GO:1905155	positive regulation of membrane invagination	13	9	0.029087	1
BP	GO:0061298	retina vasculature development in camera-type eye	18	12	0.0297309	1
BP	GO:0048593	camera-type eye morphogenesis	129	65	0.0297582	1
BP	GO:0035813	regulation of renal sodium excretion	8	6	0.0299257	1
BP	GO:0071363	cellular response to growth factor stimulus	693	297	0.0302533	1
BP	GO:0019755	one-carbon compound transport	59	26	0.030384	1
BP	GO:0060840	artery development	111	56	0.0305642	1
BP	GO:0032743	positive regulation of interleukin-2 production	33	18	0.0312613	1
BP	GO:0055023	positive regulation of cardiac muscle tissue growth	34	19	0.031909	1
BP	GO:0048592	eye morphogenesis	158	77	0.0320663	1
BP	GO:0021795	cerebral cortex cell migration	45	26	0.0322892	1
BP	GO:0060385	axonogenesis involved in innervation	9	7	0.0324097	1
BP	GO:0090331	negative regulation of platelet aggregation	10	8	0.0324119	1
BP	GO:0140059	dendrite arborization	10	8	0.0325864	1
BP	GO:0030072	peptide hormone secretion	232	105	0.0327125	1
BP	GO:0042462	eye photoreceptor cell development	34	18	0.0329813	1
BP	GO:0099185	postsynaptic intermediate filament cytoskeleton organization	3	3	0.0331128	1
BP	GO:0060428	lung epithelium development	44	24	0.0331492	1
BP	GO:1902445	regulation of mitochondrial membrane permeability involved in programmed necrotic cell death	3	3	0.0332895	1
BP	GO:0007567	parturition	14	9	0.0333504	1
BP	GO:0021815	modulation of microtubule cytoskeleton involved in cerebral cortex radial glia guided migration	4	4	0.0342601	1
BP	GO:0061337	cardiac conduction	93	47	0.0352789	1
BP	GO:0046330	positive regulation of JNK cascade	83	42	0.0352851	1
BP	GO:0001656	metanephros development	91	48	0.0354527	1
BP	GO:0071498	cellular response to fluid shear stress	21	13	0.0360727	1
BP	GO:0051106	positive regulation of DNA ligation	5	4	0.0361513	1
BP	GO:0048369	lateral mesoderm morphogenesis	4	4	0.0366134	1
BP	GO:0048370	lateral mesoderm formation	4	4	0.0366134	1
BP	GO:0060259	regulation of feeding behavior	26	14	0.0371201	1
BP	GO:0030857	negative regulation of epithelial cell differentiation	55	28	0.0371828	1
BP	GO:0048844	artery morphogenesis	80	41	0.0373424	1
BP	GO:1902473	regulation of protein localization to synapse	18	12	0.0377078	1
BP	GO:1905897	regulation of response to endoplasmic reticulum stress	76	37	0.0378705	1
BP	GO:0099159	regulation of modification of postsynaptic structure	9	7	0.0378806	1
BP	GO:1903215	negative regulation of protein targeting to mitochondrion	5	4	0.0380379	1
BP	GO:0034111	negative regulation of homotypic cell-cell adhesion	12	9	0.0380646	1
BP	GO:0015844	monoamine transport	86	42	0.0381412	1
BP	GO:0072171	mesonephric tubule morphogenesis	64	36	0.038235	1
BP	GO:0045663	positive regulation of myoblast differentiation	43	22	0.038819	1
BP	GO:0016032	viral process	402	165	0.0393167	1
BP	GO:0034330	cell junction organization	705	315	0.0393829	1
BP	GO:0038189	neuropilin signaling pathway	4	4	0.0394787	1
BP	GO:0060319	primitive erythrocyte differentiation	4	4	0.0396266	1
BP	GO:0086091	regulation of heart rate by cardiac conduction	37	22	0.0396494	1
BP	GO:2000050	regulation of non-canonical Wnt signaling pathway	25	16	0.0397743	1
BP	GO:1903911	positive regulation of receptor clustering	6	5	0.0401118	1
BP	GO:0030010	establishment of cell polarity	151	74	0.0404859	1
BP	GO:1903979	negative regulation of microglial cell activation	8	6	0.0405495	1
BP	GO:0061005	cell differentiation involved in kidney development	54	31	0.0406752	1
BP	GO:0032735	positive regulation of interleukin-12 production	42	20	0.040834	1
BP	GO:0045893	positive regulation of DNA-templated transcription	1599	662	0.041073	1
BP	GO:0099625	ventricular cardiac muscle cell membrane repolarization	27	16	0.0412785	1
BP	GO:0060421	positive regulation of heart growth	38	21	0.0416768	1
BP	GO:0032730	positive regulation of interleukin-1 alpha production	6	5	0.0417361	1
BP	GO:0048172	regulation of short-term neuronal synaptic plasticity	13	9	0.0417783	1
BP	GO:0051403	stress-activated MAPK cascade	216	97	0.041779	1
BP	GO:0008589	regulation of smoothened signaling pathway	83	42	0.0418287	1
BP	GO:0048846	axon extension involved in axon guidance	36	22	0.0418409	1
BP	GO:1902284	neuron projection extension involved in neuron projection guidance	36	22	0.0418409	1
BP	GO:0048729	tissue morphogenesis	612	273	0.0420042	1
BP	GO:1903909	regulation of receptor clustering	12	8	0.0420727	1
BP	GO:0007163	establishment or maintenance of cell polarity	221	104	0.0424133	1
BP	GO:0042220	response to cocaine	47	26	0.0427809	1
BP	GO:0090037	positive regulation of protein kinase C signaling	9	7	0.0434544	1
BP	GO:0051823	regulation of synapse structural plasticity	7	6	0.0436131	1
BP	GO:0035904	aorta development	65	35	0.043997	1
BP	GO:0071362	cellular response to ether	6	5	0.0444479	1
BP	GO:2000587	negative regulation of platelet-derived growth factor receptor-beta signaling pathway	4	4	0.0444519	1
BP	GO:0007411	axon guidance	221	112	0.0445014	1
BP	GO:0097485	neuron projection guidance	221	112	0.0445014	1
BP	GO:0071622	regulation of granulocyte chemotaxis	48	22	0.0447281	1
BP	GO:0008016	regulation of heart contraction	196	89	0.0450326	1
BP	GO:0006564	L-serine biosynthetic process	5	4	0.0452152	1
BP	GO:0060742	epithelial cell differentiation involved in prostate gland development	10	7	0.045261	1
BP	GO:0099170	postsynaptic modulation of chemical synaptic transmission	27	16	0.0453384	1
BP	GO:0048143	astrocyte activation	25	14	0.0454353	1
BP	GO:0110095	cellular detoxification of aldehyde	8	5	0.0456001	1
BP	GO:0060112	generation of ovulation cycle rhythm	3	3	0.0456079	1
BP	GO:1902680	positive regulation of RNA biosynthetic process	1602	662	0.0458692	1
BP	GO:1905457	negative regulation of lymphoid progenitor cell differentiation	4	4	0.045974	1
BP	GO:0009950	dorsal/ventral axis specification	12	9	0.046278	1
BP	GO:0045648	positive regulation of erythrocyte differentiation	30	17	0.0465411	1
BP	GO:0045935	positive regulation of nucleobase-containing compound metabolic process	1971	793	0.0467158	1
BP	GO:1902809	regulation of skeletal muscle fiber differentiation	4	4	0.0469087	1
BP	GO:2000696	regulation of epithelial cell differentiation involved in kidney development	14	10	0.0473093	1
BP	GO:0000379	tRNA-type intron splice site recognition and cleavage	3	3	0.0474482	1
BP	GO:1903894	regulation of IRE1-mediated unfolded protein response	14	8	0.0475726	1
BP	GO:0045665	negative regulation of neuron differentiation	71	39	0.048022	1
BP	GO:1903748	negative regulation of establishment of protein localization to mitochondrion	7	5	0.0484265	1
BP	GO:0006941	striated muscle contraction	174	79	0.0484888	1
BP	GO:0097254	renal tubular secretion	19	11	0.0489638	1
BP	GO:0090031	positive regulation of steroid hormone biosynthetic process	4	4	0.0490947	1
BP	GO:0007010	cytoskeleton organization	1422	580	0.0492418	1
BP	GO:2001013	epithelial cell proliferation involved in renal tubule morphogenesis	4	4	0.0492768	1
BP	GO:0086016	AV node cell action potential	11	8	0.0493917	1
BP	GO:0086027	AV node cell to bundle of His cell signaling	11	8	0.0493917	1
BP	GO:0045927	positive regulation of growth	234	106	0.0494004	1
BP	GO:0060675	ureteric bud morphogenesis	63	35	0.0495937	1
BP	GO:0060306	regulation of membrane repolarization	36	19	0.0498673	1
BP	GO:1901020	negative regulation of calcium ion transmembrane transporter activity	30	14	0.0499141	1
BP	GO:0032610	interleukin-1 alpha production	11	7	0.0500082	1
BP	GO:0032650	regulation of interleukin-1 alpha production	11	7	0.0500082	1
BP	GO:0046634	regulation of alpha-beta T cell activation	107	48	0.0501238	1
BP	GO:2000434	regulation of protein neddylation	19	11	0.050226	1
BP	GO:0061517	macrophage proliferation	11	7	0.0503456	1
BP	GO:0033693	neurofilament bundle assembly	3	3	0.0503623	1
BP	GO:0034110	regulation of homotypic cell-cell adhesion	34	19	0.0509775	1
BP	GO:0060681	branch elongation involved in ureteric bud branching	4	4	0.0510659	1
BP	GO:0048736	appendage development	178	88	0.0511937	1
BP	GO:0060173	limb development	178	88	0.0511937	1
BP	GO:0007217	tachykinin receptor signaling pathway	8	6	0.051564	1
BP	GO:1902958	positive regulation of mitochondrial electron transport, NADH to ubiquinone	3	3	0.0517494	1
BP	GO:0086029	Purkinje myocyte to ventricular cardiac muscle cell signaling	6	5	0.0518435	1
BP	GO:0086068	Purkinje myocyte to ventricular cardiac muscle cell communication	6	5	0.0518435	1
BP	GO:0071044	histone mRNA catabolic process	11	7	0.0519502	1
BP	GO:0072074	kidney mesenchyme development	16	11	0.0522784	1
BP	GO:0060048	cardiac muscle contraction	131	61	0.0525297	1
BP	GO:1901989	positive regulation of cell cycle phase transition	112	52	0.0525299	1
BP	GO:0060541	respiratory system development	207	97	0.052771	1
BP	GO:0060443	mammary gland morphogenesis	41	24	0.052966	1
BP	GO:0060310	regulation of elastin catabolic process	2	2	0.0531873	1
BP	GO:0044062	regulation of excretion	11	7	0.053511	1
BP	GO:0033143	regulation of intracellular steroid hormone receptor signaling pathway	68	34	0.0536416	1
BP	GO:0043279	response to alkaloid	90	45	0.0537004	1
BP	GO:0021801	cerebral cortex radial glia-guided migration	26	16	0.0537331	1
BP	GO:0022030	telencephalon glial cell migration	26	16	0.0537331	1
BP	GO:0097150	neuronal stem cell population maintenance	23	14	0.0542877	1
BP	GO:0061551	trigeminal ganglion development	4	4	0.054313	1
BP	GO:1903897	regulation of PERK-mediated unfolded protein response	11	7	0.0549562	1
BP	GO:0032410	negative regulation of transporter activity	90	37	0.0549754	1
Cellular Components (CC)
CC	GO:0030054	cell junction	2083	893	0.00671775	1
CC	GO:0005883	neurofilament	9	8	0.00746873	1
CC	GO:0000159	protein phosphatase type 2A complex	16	12	0.00895966	1
CC	GO:0031252	cell leading edge	407	192	0.0103589	1
CC	GO:0097060	synaptic membrane	368	175	0.0103704	1
CC	GO:0098978	glutamatergic synapse	385	184	0.0110021	1
CC	GO:0031256	leading edge membrane	173	88	0.0117625	1
CC	GO:0051286	cell tip	5	5	0.0130043	1
CC	GO:0099571	postsynaptic cytoskeleton	10	8	0.0144956	1
CC	GO:0071541	eukaryotic translation initiation factor 3 complex, eIF3m	7	6	0.014725	1
CC	GO:0099092	postsynaptic density, intracellular component	13	10	0.0156186	1
CC	GO:0001726	ruffle	177	87	0.0162138	1
CC	GO:0099160	postsynaptic intermediate filament cytoskeleton	4	4	0.017685	1
CC	GO:0030055	cell-substrate junction	414	188	0.0185814	1
CC	GO:0000214	tRNA-intron endonuclease complex	4	4	0.0190636	1
CC	GO:0005925	focal adhesion	406	184	0.0212307	1
CC	GO:0098982	GABA-ergic synapse	73	40	0.0216504	1
CC	GO:0045202	synapse	1369	593	0.0230713	1
CC	GO:0045211	postsynaptic membrane	256	122	0.0261866	1
CC	GO:0042734	presynaptic membrane	158	79	0.0274087	1
CC	GO:0060187	cell pole	7	6	0.0289425	1
CC	GO:0070161	anchoring junction	855	370	0.0291074	1
CC	GO:0030849	autosome	3	3	0.0359431	1
CC	GO:0016012	sarcoglycan complex	6	5	0.0370058	1
CC	GO:0044291	cell-cell contact zone	70	36	0.0373593	1
CC	GO:0002102	podosome	31	19	0.0414635	1
CC	GO:0061617	MICOS complex	6	5	0.0416247	1
CC	GO:0030991	intraciliary transport particle A	8	6	0.042328	1
CC	GO:0031209	SCAR complex	12	8	0.0424743	1
CC	GO:0032809	neuronal cell body membrane	29	17	0.043102	1
CC	GO:0071664	catenin-TCF7L2 complex	4	4	0.0431308	1
CC	GO:0030056	hemidesmosome	7	6	0.0431643	1
CC	GO:0031092	platelet alpha granule membrane	16	10	0.0451626	1
CC	GO:0005852	eukaryotic translation initiation factor 3 complex	13	8	0.0452508	1
CC	GO:0031466	Cul5-RING ubiquitin ligase complex	9	6	0.0453989	1
CC	GO:0035868	alphav-beta3 integrin-HMGB1 complex	3	3	0.0463716	1
CC	GO:0044298	cell body membrane	32	18	0.0508238	1
CC	GO:0032587	ruffle membrane	98	49	0.0528823	1
CC	GO:0017053	transcription repressor complex	73	38	0.0538356	1
Molecular Functions (MF)
MF	GO:0070577	lysine-acetylated histone binding	24	18	0.000466549	1
MF	GO:0140033	acetylation-dependent protein binding	24	18	0.000466549	1
MF	GO:0001221	transcription coregulator binding	107	63	0.00114755	1
MF	GO:0070064	proline-rich region binding	17	14	0.00124585	1
MF	GO:0004957	prostaglandin E receptor activity	5	5	0.00578437	1
MF	GO:0004955	prostaglandin receptor activity	10	8	0.00609517	1
MF	GO:0004714	transmembrane receptor protein tyrosine kinase activity	60	37	0.0082938	1
MF	GO:0015106	bicarbonate transmembrane transporter activity	30	18	0.00918089	1
MF	GO:0001223	transcription coactivator binding	42	26	0.00976055	1
MF	GO:0140030	modification-dependent protein binding	164	76	0.0133628	1
MF	GO:0070016	armadillo repeat domain binding	8	7	0.0139806	1
MF	GO:0140410	monoatomic cation:bicarbonate symporter activity	13	9	0.0156575	1
MF	GO:0001640	adenylate cyclase inhibiting G protein-coupled glutamate receptor activity	9	8	0.0157545	1
MF	GO:0098988	G protein-coupled glutamate receptor activity	9	8	0.0157545	1
MF	GO:0038132	neuregulin binding	5	5	0.0158997	1
MF	GO:0008509	monoatomic anion transmembrane transporter activity	129	62	0.0178594	1
MF	GO:0019199	transmembrane receptor protein kinase activity	78	44	0.0184786	1
MF	GO:0008134	transcription factor binding	569	254	0.0185394	1
MF	GO:0070888	E-box binding	58	32	0.0186015	1
MF	GO:0102354	11-cis-retinol dehydrogenase activity	3	3	0.0191636	1
MF	GO:0004954	prostanoid receptor activity	11	8	0.0193092	1
MF	GO:0043533	inositol 1,3,4,5 tetrakisphosphate binding	5	5	0.0195959	1
MF	GO:0140297	DNA-binding transcription factor binding	451	203	0.0211076	1
MF	GO:0001222	transcription corepressor binding	44	27	0.0211825	1
MF	GO:0019215	intermediate filament binding	9	7	0.0236102	1
MF	GO:0140444	cytoskeleton-nuclear membrane anchor activity	5	5	0.0242994	1
MF	GO:0005520	insulin-like growth factor binding	19	13	0.0265196	1
MF	GO:0000987	cis-regulatory region sequence-specific DNA binding	1115	463	0.0279778	1
MF	GO:0004698	calcium-dependent protein kinase C activity	15	11	0.0279825	1
MF	GO:0005042	netrin receptor activity	5	5	0.0285498	1
MF	GO:0061629	RNA polymerase II-specific DNA-binding transcription factor binding	330	149	0.0296955	1
MF	GO:0031005	filamin binding	14	10	0.0306225	1
MF	GO:0099184	structural constituent of postsynaptic intermediate filament cytoskeleton	3	3	0.0331128	1
MF	GO:0015108	chloride transmembrane transporter activity	111	53	0.0331679	1
MF	GO:0071209	U7 snRNA binding	3	3	0.0350596	1
MF	GO:0048273	mitogen-activated protein kinase p38 binding	7	6	0.0364388	1
MF	GO:0086089	voltage-gated potassium channel activity involved in atrial cardiac muscle cell action potential repolarization	4	4	0.0372926	1
MF	GO:0003785	actin monomer binding	24	14	0.0383055	1
MF	GO:0043398	HLH domain binding	4	4	0.0388239	1
MF	GO:0017124	SH3 domain binding	114	56	0.0402654	1
MF	GO:0004697	protein kinase C activity	16	11	0.0404222	1
MF	GO:0045499	chemorepellent activity	28	17	0.040967	1
MF	GO:0015378	sodium:chloride symporter activity	15	10	0.0419871	1
MF	GO:0071837	HMG box domain binding	13	10	0.0457506	1
MF	GO:0008184	glycogen phosphorylase activity	3	3	0.0482575	1
MF	GO:0102250	linear malto-oligosaccharide phosphorylase activity	3	3	0.0482575	1
MF	GO:0102499	SHG alpha-glucan phosphorylase activity	3	3	0.0482575	1
MF	GO:0000900	mRNA regulatory element binding translation repressor activity	15	10	0.0485931	1
MF	GO:0004992	platelet activating factor receptor activity	3	3	0.0493345	1
MF	GO:0002039	p53 binding	64	33	0.0498597	1
MF	GO:0008092	cytoskeletal protein binding	944	400	0.0509967	1
MF	GO:0030695	GTPase regulator activity	434	193	0.0525992	1
MF	GO:0060589	nucleoside-triphosphatase regulator activity	434	193	0.0525992	1
MF	GO:0050816	phosphothreonine residue binding	3	3	0.0529802	1
MF	GO:0140416	transcription regulator inhibitor activity	20	12	0.0533785	1

## Sheet: Table S9 Enrichment Sleep
Gene ontology enrichment analyses: Sleep-associated sites showing change from birth to childhood
Ontology	GO label	Term	N	DE	P.DE	FDR
Biological processes (BP)
BP	GO:0009954	proximal/distal pattern formation	34	26	0.000357778	1
BP	GO:0048667	cell morphogenesis involved in neuron differentiation	537	279	0.000584245	1
BP	GO:0048532	anatomical structure arrangement	15	13	0.00171309	1
BP	GO:0021602	cranial nerve morphogenesis	29	22	0.00173077	1
BP	GO:0007417	central nervous system development	967	456	0.00180919	1
BP	GO:0007420	brain development	675	326	0.00211778	1
BP	GO:0090329	regulation of DNA-templated DNA replication	45	27	0.00254843	1
BP	GO:0060718	chorionic trophoblast cell differentiation	7	7	0.00299233	1
BP	GO:0060322	head development	721	345	0.0032957	1
BP	GO:0048705	skeletal system morphogenesis	226	121	0.00342084	1
BP	GO:0099175	regulation of postsynapse organization	96	56	0.00349677	1
BP	GO:0060444	branching involved in mammary gland duct morphogenesis	19	15	0.00409084	1
BP	GO:0051489	regulation of filopodium assembly	48	31	0.00457837	1
BP	GO:0006353	DNA-templated transcription termination	22	15	0.00471365	1
BP	GO:0031345	negative regulation of cell projection organization	178	94	0.00487707	1
BP	GO:0048486	parasympathetic nervous system development	17	14	0.00521165	1
BP	GO:2000279	negative regulation of DNA biosynthetic process	34	21	0.00525785	1
BP	GO:0032211	negative regulation of telomere maintenance via telomerase	19	13	0.00581314	1
BP	GO:0032205	negative regulation of telomere maintenance	32	20	0.00602157	1
BP	GO:0006735	NADH regeneration	17	13	0.00684112	1
BP	GO:0061621	canonical glycolysis	17	13	0.00684112	1
BP	GO:0061718	glucose catabolic process to pyruvate	17	13	0.00684112	1
BP	GO:0021885	forebrain cell migration	61	37	0.00696505	1
BP	GO:0002092	positive regulation of receptor internalization	24	17	0.00699651	1
BP	GO:0007160	cell-matrix adhesion	231	115	0.00707263	1
BP	GO:2001222	regulation of neuron migration	44	28	0.00764315	1
BP	GO:0048013	ephrin receptor signaling pathway	49	32	0.00769456	1
BP	GO:0060041	retina development in camera-type eye	156	82	0.00803174	1
BP	GO:0030030	cell projection organization	1504	670	0.00818778	1
BP	GO:0060996	dendritic spine development	83	49	0.00827373	1
BP	GO:0097062	dendritic spine maintenance	22	15	0.00858448	1
BP	GO:1904354	negative regulation of telomere capping	8	7	0.00860988	1
BP	GO:0051491	positive regulation of filopodium assembly	29	20	0.00868203	1
BP	GO:0120035	regulation of plasma membrane bounded cell projection organization	615	294	0.00896697	1
BP	GO:0010975	regulation of neuron projection development	427	213	0.00916439	1
BP	GO:0016358	dendrite development	215	114	0.00925136	1
BP	GO:0051340	regulation of ligase activity	7	6	0.00932261	1
BP	GO:0000902	cell morphogenesis	903	429	0.0101644	1
BP	GO:0022029	telencephalon cell migration	58	35	0.0102682	1
BP	GO:0031584	activation of phospholipase D activity	4	4	0.0111617	1
BP	GO:0032922	circadian regulation of gene expression	66	37	0.0113907	1
BP	GO:0007616	long-term memory	36	23	0.011414	1
BP	GO:1903975	regulation of glial cell migration	18	12	0.0114179	1
BP	GO:0021795	cerebral cortex cell migration	45	28	0.0117125	1
BP	GO:0048813	dendrite morphogenesis	127	72	0.0117269	1
BP	GO:1900748	positive regulation of vascular endothelial growth factor signaling pathway	9	8	0.0120459	1
BP	GO:0048812	neuron projection morphogenesis	596	294	0.0122066	1
BP	GO:0048666	neuron development	1077	499	0.0122669	1
BP	GO:0006275	regulation of DNA replication	119	58	0.0127955	1
BP	GO:0021604	cranial nerve structural organization	9	8	0.01289	1
BP	GO:0050770	regulation of axonogenesis	144	80	0.0133567	1
BP	GO:0120039	plasma membrane bounded cell projection morphogenesis	612	301	0.0133971	1
BP	GO:0031344	regulation of cell projection organization	630	298	0.0137266	1
BP	GO:0046847	filopodium assembly	66	38	0.0138875	1
BP	GO:0099173	postsynapse organization	177	92	0.0140139	1
BP	GO:0120036	plasma membrane bounded cell projection organization	1465	651	0.0140422	1
BP	GO:0021561	facial nerve development	9	8	0.0140477	1
BP	GO:0021610	facial nerve morphogenesis	9	8	0.0140477	1
BP	GO:0048260	positive regulation of receptor-mediated endocytosis	50	29	0.0142433	1
BP	GO:0072161	mesenchymal cell differentiation involved in kidney development	6	6	0.0143038	1
BP	GO:2001012	mesenchymal cell differentiation involved in renal system development	6	6	0.0143038	1
BP	GO:0021783	preganglionic parasympathetic fiber development	15	12	0.0144103	1
BP	GO:0072202	cell differentiation involved in metanephros development	23	16	0.0144742	1
BP	GO:0032239	regulation of nucleobase-containing compound transport	16	11	0.0151049	1
BP	GO:0038128	ERBB2 signaling pathway	17	12	0.0151744	1
BP	GO:0030900	forebrain development	388	189	0.0162688	1
BP	GO:0048858	cell projection morphogenesis	617	302	0.0167067	1
BP	GO:0046541	saliva secretion	13	9	0.0173815	1
BP	GO:0030111	regulation of Wnt signaling pathway	320	155	0.0174329	1
BP	GO:0071044	histone mRNA catabolic process	11	8	0.0177195	1
BP	GO:1902950	regulation of dendritic spine maintenance	13	9	0.0178543	1
BP	GO:0097061	dendritic spine organization	74	43	0.0179609	1
BP	GO:0050953	sensory perception of light stimulus	208	94	0.0180382	1
BP	GO:0031175	neuron projection development	935	436	0.0181495	1
BP	GO:0051351	positive regulation of ligase activity	6	5	0.0184432	1
BP	GO:0032990	cell part morphogenesis	636	309	0.0184816	1
BP	GO:1900273	positive regulation of long-term synaptic potentiation	22	15	0.0185876	1
BP	GO:0006096	glycolytic process	84	44	0.0188023	1
BP	GO:0007409	axonogenesis	419	210	0.0188775	1
BP	GO:0014808	release of sequestered calcium ion into cytosol by sarcoplasmic reticulum	33	19	0.0188917	1
BP	GO:0106027	neuron projection organization	84	47	0.0190149	1
BP	GO:2001223	negative regulation of neuron migration	9	7	0.0190499	1
BP	GO:0060717	chorion development	10	8	0.0191042	1
BP	GO:0010977	negative regulation of neuron projection development	133	71	0.0191908	1
BP	GO:0061564	axon development	478	235	0.0198017	1
BP	GO:0046877	regulation of saliva secretion	7	6	0.0202964	1
BP	GO:0060443	mammary gland morphogenesis	41	26	0.0203235	1
BP	GO:0015803	branched-chain amino acid transport	13	10	0.0206564	1
BP	GO:0060766	negative regulation of androgen receptor signaling pathway	15	11	0.0210224	1
BP	GO:0030432	peristalsis	12	9	0.0211869	1
BP	GO:0008334	histone mRNA metabolic process	20	12	0.0216706	1
BP	GO:2001137	positive regulation of endocytic recycling	8	7	0.0217831	1
BP	GO:0021545	cranial nerve development	61	36	0.0218703	1
BP	GO:0021799	cerebral cortex radially oriented cell migration	35	22	0.0219822	1
BP	GO:0021559	trigeminal nerve development	10	8	0.0221381	1
BP	GO:0061525	hindgut development	8	7	0.0226342	1
BP	GO:0007172	signal complex assembly	8	7	0.0234317	1
BP	GO:1903514	release of sequestered calcium ion into cytosol by endoplasmic reticulum	34	19	0.0243667	1
BP	GO:0019852	L-ascorbic acid metabolic process	9	7	0.0249716	1
BP	GO:1901334	lactone metabolic process	9	7	0.0249716	1
BP	GO:0010092	specification of animal organ identity	35	23	0.0253392	1
BP	GO:0006282	regulation of DNA repair	204	93	0.0255252	1
BP	GO:0048699	generation of neurons	1407	640	0.0256809	1
BP	GO:0001952	regulation of cell-matrix adhesion	121	62	0.0258917	1
BP	GO:1900117	regulation of execution phase of apoptosis	17	11	0.0261233	1
BP	GO:0061620	glycolytic process through glucose-6-phosphate	19	13	0.0263184	1
BP	GO:0051129	negative regulation of cellular component organization	681	299	0.026417	1
BP	GO:0007601	visual perception	204	91	0.0273352	1
BP	GO:0070296	sarcoplasmic reticulum calcium ion transport	38	21	0.0275623	1
BP	GO:0006270	DNA replication initiation	34	18	0.0278463	1
BP	GO:0031848	protection from non-homologous end joining at telomere	8	6	0.0278563	1
BP	GO:0001755	neural crest cell migration	58	34	0.0280815	1
BP	GO:0048863	stem cell differentiation	239	119	0.0286153	1
BP	GO:0021648	vestibulocochlear nerve morphogenesis	7	6	0.0288431	1
BP	GO:0090497	mesenchymal cell migration	60	35	0.0289304	1
BP	GO:0009314	response to radiation	409	177	0.029027	1
BP	GO:0090650	cellular response to oxygen-glucose deprivation	5	4	0.0290404	1
BP	GO:0072162	metanephric mesenchymal cell differentiation	5	5	0.0291438	1
BP	GO:0008347	glial cell migration	56	31	0.029528	1
BP	GO:0060998	regulation of dendritic spine development	50	30	0.0295451	1
BP	GO:0035315	hair cell differentiation	52	29	0.0297759	1
BP	GO:0007399	nervous system development	2372	1038	0.0299975	1
BP	GO:2000143	negative regulation of DNA-templated transcription initiation	7	6	0.030059	1
BP	GO:1903251	multi-ciliated epithelial cell differentiation	8	6	0.0303691	1
BP	GO:0060603	mammary gland duct morphogenesis	27	18	0.0304169	1
BP	GO:0021675	nerve development	95	52	0.030511	1
BP	GO:0009992	intracellular water homeostasis	6	5	0.0305207	1
BP	GO:0015818	isoleucine transport	5	5	0.0308313	1
BP	GO:0034762	regulation of transmembrane transport	554	244	0.0310053	1
BP	GO:0048596	embryonic camera-type eye morphogenesis	26	18	0.0310946	1
BP	GO:0034447	very-low-density lipoprotein particle clearance	7	5	0.0314199	1
BP	GO:0061000	negative regulation of dendritic spine development	11	9	0.0314829	1
BP	GO:0048704	embryonic skeletal system morphogenesis	93	53	0.0315894	1
BP	GO:0048736	appendage development	178	92	0.0316468	1
BP	GO:0060173	limb development	178	92	0.0316468	1
BP	GO:2000779	regulation of double-strand break repair	124	59	0.0316581	1
BP	GO:0034371	chylomicron remodeling	3	3	0.0316743	1
BP	GO:0000956	nuclear-transcribed mRNA catabolic process	124	57	0.0316771	1
BP	GO:0051085	chaperone cofactor-dependent protein refolding	32	16	0.0320801	1
BP	GO:0030177	positive regulation of Wnt signaling pathway	137	70	0.0321127	1
BP	GO:0035290	trunk segmentation	5	5	0.0325924	1
BP	GO:0036484	trunk neural crest cell migration	5	5	0.0325924	1
BP	GO:0001822	kidney development	305	147	0.032746	1
BP	GO:0072001	renal system development	315	152	0.0331777	1
BP	GO:1905749	regulation of endosome to plasma membrane protein transport	4	4	0.0334226	1
BP	GO:0048706	embryonic skeletal system development	126	69	0.0338149	1
BP	GO:0010915	regulation of very-low-density lipoprotein particle clearance	5	4	0.0339284	1
BP	GO:0060122	inner ear receptor cell stereocilium organization	34	19	0.0339561	1
BP	GO:0010762	regulation of fibroblast migration	38	23	0.0340795	1
BP	GO:0033032	regulation of myeloid cell apoptotic process	30	17	0.0341199	1
BP	GO:0046831	regulation of RNA export from nucleus	13	9	0.0341847	1
BP	GO:0032006	regulation of TOR signaling	137	64	0.0349467	1
BP	GO:0035196	miRNA processing	44	24	0.0351181	1
BP	GO:0035235	ionotropic glutamate receptor signaling pathway	22	15	0.035181	1
BP	GO:0009650	UV protection	12	8	0.0352153	1
BP	GO:0006260	DNA replication	269	116	0.0354528	1
BP	GO:0035107	appendage morphogenesis	143	76	0.0355974	1
BP	GO:0035108	limb morphogenesis	143	76	0.0355974	1
BP	GO:0006898	receptor-mediated endocytosis	247	112	0.0356214	1
BP	GO:0050769	positive regulation of neurogenesis	227	114	0.0356996	1
BP	GO:1904124	microglial cell migration	7	5	0.0359176	1
BP	GO:1904139	regulation of microglial cell migration	7	5	0.0359176	1
BP	GO:0021537	telencephalon development	263	129	0.0359574	1
BP	GO:0090630	activation of GTPase activity	89	47	0.0362803	1
BP	GO:0048485	sympathetic nervous system development	22	15	0.0364876	1
BP	GO:1900181	negative regulation of protein localization to nucleus	37	22	0.0367593	1
BP	GO:0050771	negative regulation of axonogenesis	60	35	0.0372322	1
BP	GO:1901021	positive regulation of calcium ion transmembrane transporter activity	30	18	0.0372522	1
BP	GO:0061097	regulation of protein tyrosine kinase activity	52	28	0.0376253	1
BP	GO:0030174	regulation of DNA-templated DNA replication initiation	14	9	0.0381759	1
BP	GO:0048593	camera-type eye morphogenesis	129	66	0.0382575	1
BP	GO:0048806	genitalia development	46	25	0.0387127	1
BP	GO:0021772	olfactory bulb development	32	20	0.039332	1
BP	GO:2000670	positive regulation of dendritic cell apoptotic process	3	3	0.0396799	1
BP	GO:0043087	regulation of GTPase activity	274	128	0.0402957	1
BP	GO:0010544	negative regulation of platelet activation	17	12	0.0405542	1
BP	GO:1903867	extraembryonic membrane development	13	9	0.0414467	1
BP	GO:0060136	embryonic process involved in female pregnancy	6	5	0.0415268	1
BP	GO:0150116	regulation of cell-substrate junction organization	66	37	0.0415544	1
BP	GO:0061323	cell proliferation involved in heart morphogenesis	18	12	0.0418065	1
BP	GO:0007422	peripheral nervous system development	80	44	0.0418111	1
BP	GO:2001239	regulation of extrinsic apoptotic signaling pathway in absence of ligand	43	24	0.0419288	1
BP	GO:0006612	protein targeting to membrane	116	53	0.0421341	1
BP	GO:0070837	dehydroascorbic acid transport	9	6	0.0421815	1
BP	GO:0043171	peptide catabolic process	22	13	0.0422168	1
BP	GO:2000689	actomyosin contractile ring assembly actin filament organization	4	4	0.0422987	1
BP	GO:0090634	microglial cell mediated cytotoxicity	5	4	0.0423533	1
BP	GO:1904149	regulation of microglial cell mediated cytotoxicity	5	4	0.0423533	1
BP	GO:0060349	bone morphogenesis	98	52	0.0424248	1
BP	GO:0048483	autonomic nervous system development	45	27	0.0424827	1
BP	GO:0061615	glycolytic process through fructose-6-phosphate	22	14	0.0428678	1
BP	GO:0060716	labyrinthine layer blood vessel development	18	12	0.0432018	1
BP	GO:0015937	coenzyme A biosynthetic process	11	8	0.0432128	1
BP	GO:1901509	regulation of endothelial tube morphogenesis	6	5	0.0434135	1
BP	GO:0048671	negative regulation of collateral sprouting	10	8	0.0439514	1
BP	GO:0097638	L-arginine import across plasma membrane	4	4	0.0443578	1
BP	GO:0061549	sympathetic ganglion development	9	7	0.0444289	1
BP	GO:0010624	regulation of Schwann cell proliferation	9	7	0.0448758	1
BP	GO:0014010	Schwann cell proliferation	9	7	0.0448758	1
BP	GO:0043620	regulation of DNA-templated transcription in response to stress	37	21	0.0448867	1
BP	GO:0072207	metanephric epithelium development	29	17	0.0449098	1
BP	GO:0010880	regulation of release of sequestered calcium ion into cytosol by sarcoplasmic reticulum	29	16	0.0454621	1
BP	GO:0046777	protein autophosphorylation	188	93	0.0454799	1
BP	GO:0035234	ectopic germ cell programmed cell death	17	10	0.0458248	1
BP	GO:0044786	cell cycle DNA replication	42	22	0.0460123	1
BP	GO:0006527	arginine catabolic process	11	8	0.0461823	1
BP	GO:0071103	DNA conformation change	87	41	0.0463036	1
BP	GO:0021563	glossopharyngeal nerve development	5	5	0.0464362	1
BP	GO:0098598	learned vocalization behavior or vocal learning	10	8	0.0465596	1
BP	GO:0031589	cell-substrate adhesion	341	159	0.046886	1
BP	GO:0009416	response to light stimulus	301	133	0.0470862	1
BP	GO:0046794	transport of virus	20	12	0.0473081	1
BP	GO:0071626	mastication	3	3	0.0473881	1
BP	GO:0098583	learned vocalization behavior	3	3	0.0473881	1
BP	GO:1905747	negative regulation of saliva secretion	3	3	0.0473881	1
BP	GO:1905748	hard palate morphogenesis	3	3	0.0473881	1
BP	GO:0072170	metanephric tubule development	25	15	0.047834	1
BP	GO:1904491	protein localization to ciliary transition zone	8	6	0.0478623	1
BP	GO:0035733	hepatic stellate cell activation	9	7	0.0479069	1
BP	GO:2000767	positive regulation of cytoplasmic translation	14	9	0.0480204	1
BP	GO:2000781	positive regulation of double-strand break repair	81	39	0.0481386	1
BP	GO:0051490	negative regulation of filopodium assembly	4	4	0.0484314	1
BP	GO:0030182	neuron differentiation	1331	602	0.0484991	1
BP	GO:0060697	positive regulation of phospholipid catabolic process	3	3	0.0496119	1
BP	GO:0001757	somite specification	4	4	0.0497602	1
BP	GO:0021612	facial nerve structural organization	7	6	0.0499215	1
BP	GO:0033023	mast cell homeostasis	4	4	0.0499721	1
BP	GO:1900271	regulation of long-term synaptic potentiation	46	25	0.0500166	1
BP	GO:0007442	hindgut morphogenesis	7	6	0.0504638	1
BP	GO:0071362	cellular response to ether	6	5	0.0505268	1
BP	GO:0097114	NMDA glutamate receptor clustering	4	4	0.0507402	1
BP	GO:0000425	pexophagy	6	5	0.050801	1
BP	GO:0080135	regulation of cellular response to stress	622	267	0.0508871	1
BP	GO:0015823	phenylalanine transport	4	4	0.0509406	1
BP	GO:0051457	maintenance of protein location in nucleus	23	13	0.0513246	1
BP	GO:0002283	neutrophil activation involved in immune response	18	10	0.051361	1
BP	GO:0010606	positive regulation of cytoplasmic mRNA processing body assembly	6	5	0.0514789	1
BP	GO:0046639	negative regulation of alpha-beta T cell differentiation	27	16	0.0516499	1
BP	GO:0016056	rhodopsin mediated signaling pathway	12	8	0.0518099	1
BP	GO:0034370	triglyceride-rich lipoprotein particle remodeling	12	7	0.0519161	1
BP	GO:0034372	very-low-density lipoprotein particle remodeling	12	7	0.0519161	1
BP	GO:0050919	negative chemotaxis	46	27	0.0522071	1
BP	GO:0007512	adult heart development	12	8	0.0524451	1
BP	GO:0071281	cellular response to iron ion	8	6	0.0528493	1
BP	GO:0030336	negative regulation of cell migration	341	144	0.0528598	1
BP	GO:0090649	response to oxygen-glucose deprivation	11	7	0.0529248	1
BP	GO:1905145	cellular response to acetylcholine	33	19	0.0529367	1
BP	GO:0120031	plasma membrane bounded cell projection assembly	542	233	0.053285	1
BP	GO:0003128	heart field specification	17	12	0.0533392	1
BP	GO:0035136	forelimb morphogenesis	40	24	0.0536513	1
BP	GO:0061387	regulation of extent of cell growth	100	54	0.05399	1
BP	GO:0030031	cell projection assembly	554	238	0.0542127	1
BP	GO:0019236	response to pheromone	7	4	0.0543188	1
BP	GO:0051893	regulation of focal adhesion assembly	61	34	0.0543688	1
BP	GO:0090109	regulation of cell-substrate junction assembly	61	34	0.0543688	1
Cellular Components (CC)
CC	GO:0097447	dendritic tree	589	305	9.91145e-06	0.185851
CC	GO:0030425	dendrite	587	303	1.64762e-05	0.185851
CC	GO:0043197	dendritic spine	166	100	2.75322e-05	0.207042
CC	GO:0044309	neuron spine	168	100	5.18074e-05	0.292193
CC	GO:0036477	somatodendritic compartment	795	383	0.000668327	1
CC	GO:0098984	neuron to neuron synapse	344	179	0.00172673	1
CC	GO:0032279	asymmetric synapse	314	164	0.00238116	1
CC	GO:0014069	postsynaptic density	299	157	0.00243052	1
CC	GO:0043005	neuron projection	1240	568	0.00246147	1
CC	GO:0044304	main axon	65	40	0.00633012	1
CC	GO:0099572	postsynaptic specialization	330	167	0.00889028	1
CC	GO:0032589	neuron projection membrane	56	34	0.0144503	1
CC	GO:0005925	focal adhesion	406	192	0.0158586	1
CC	GO:0000124	SAGA complex	23	14	0.0186221	1
CC	GO:0098794	postsynapse	614	290	0.0187237	1
CC	GO:1990075	periciliary membrane compartment	5	5	0.0194616	1
CC	GO:0030424	axon	610	287	0.0196902	1
CC	GO:0120025	plasma membrane bounded cell projection	2137	904	0.0208697	1
CC	GO:0030877	beta-catenin destruction complex	11	9	0.0213477	1
CC	GO:0030055	cell-substrate junction	414	194	0.0233293	1
CC	GO:0005844	polysome	60	31	0.0243837	1
CC	GO:0043194	axon initial segment	20	14	0.0265433	1
CC	GO:0032809	neuronal cell body membrane	29	18	0.0278368	1
CC	GO:0060170	ciliary membrane	71	35	0.0287524	1
CC	GO:0030054	cell junction	2087	913	0.0288779	1
CC	GO:0043025	neuronal cell body	462	214	0.0375236	1
CC	GO:0030478	actin cap	4	4	0.0379637	1
CC	GO:0045202	synapse	1372	610	0.039799	1
CC	GO:0044297	cell body	526	240	0.0401816	1
CC	GO:0042995	cell projection	2245	942	0.0419072	1
CC	GO:0070937	CRD-mediated mRNA stability complex	6	5	0.0426618	1
CC	GO:0005667	transcription regulator complex	479	218	0.0435639	1
CC	GO:0036038	MKS complex	13	8	0.0453182	1
CC	GO:0033268	node of Ranvier	16	11	0.0455847	1
CC	GO:0140513	nuclear protein-containing complex	1128	453	0.04812	1
CC	GO:0005938	cell cortex	297	143	0.0484143	1
CC	GO:0035686	sperm fibrous sheath	6	4	0.0491889	1
CC	GO:0042627	chylomicron	12	7	0.0492738	1
CC	GO:0005834	heterotrimeric G-protein complex	33	18	0.0499972	1
CC	GO:1990712	HFE-transferrin receptor complex	8	6	0.0502866	1
CC	GO:0000932	P-body	97	46	0.0510895	1
CC	GO:0019898	extrinsic component of membrane	196	93	0.0528525	1
CC	GO:1905360	GTPase complex	38	20	0.0528843	1
CC	GO:0031253	cell projection membrane	336	152	0.0532113	1
CC	GO:0005753	mitochondrial proton-transporting ATP synthase complex	19	10	0.0540669	1
CC	GO:0097545	axonemal outer doublet	3	3	0.0543223	1
Molecular Functions (MF)
MF	GO:0031624	ubiquitin conjugating enzyme binding	31	21	0.00236861	1
MF	GO:0008093	cytoskeletal anchor activity	23	17	0.00715036	1
MF	GO:0035005	1-phosphatidylinositol-4-phosphate 3-kinase activity	7	6	0.00848499	1
MF	GO:0016303	1-phosphatidylinositol-3-kinase activity	10	8	0.00849484	1
MF	GO:0008187	poly-pyrimidine tract binding	26	17	0.0100377	1
MF	GO:0046875	ephrin receptor binding	26	18	0.0107481	1
MF	GO:0015658	branched-chain amino acid transmembrane transporter activity	9	8	0.0121106	1
MF	GO:0008266	poly(U) RNA binding	23	15	0.0122269	1
MF	GO:0097110	scaffold protein binding	64	38	0.0131934	1
MF	GO:0044390	ubiquitin-like protein conjugating enzyme binding	37	22	0.0135605	1
MF	GO:0001221	transcription coregulator binding	107	60	0.0148722	1
MF	GO:0061663	NEDD8 ligase activity	4	4	0.0160245	1
MF	GO:0043997	histone H4K12 acetyltransferase activity	12	9	0.0163614	1
MF	GO:0004386	helicase activity	146	69	0.0165514	1
MF	GO:0070016	armadillo repeat domain binding	8	7	0.0167265	1
MF	GO:0042162	telomeric DNA binding	37	21	0.0180583	1
MF	GO:0106274	NAD+-protein-arginine ADP-ribosyltransferase activity	6	5	0.0186416	1
MF	GO:0031210	phosphatidylcholine binding	27	16	0.0224733	1
MF	GO:0005157	macrophage colony-stimulating factor receptor binding	3	3	0.0256012	1
MF	GO:0034046	poly(G) binding	7	6	0.0261097	1
MF	GO:0090722	receptor-receptor interaction	4	4	0.026703	1
MF	GO:0048407	platelet-derived growth factor binding	11	9	0.0281448	1
MF	GO:0003720	telomerase activity	6	5	0.0288285	1
MF	GO:0003964	RNA-directed DNA polymerase activity	6	5	0.0288285	1
MF	GO:0005372	water transmembrane transporter activity	17	9	0.030029	1
MF	GO:0010485	histone H4 acetyltransferase activity	21	13	0.0303311	1
MF	GO:0042975	peroxisome proliferator activated receptor binding	11	8	0.0309561	1
MF	GO:0001223	transcription coactivator binding	42	25	0.0321997	1
MF	GO:0043995	histone H4K5 acetyltransferase activity	11	8	0.0325139	1
MF	GO:0043996	histone H4K8 acetyltransferase activity	11	8	0.0325139	1
MF	GO:0034647	histone H3K4me/H3K4me2/H3K4me3 demethylase activity	3	3	0.0334267	1
MF	GO:1990518	single-stranded 3'-5' DNA helicase activity	3	3	0.0338632	1
MF	GO:0005520	insulin-like growth factor binding	19	13	0.0353286	1
MF	GO:0043047	single-stranded telomeric DNA binding	12	8	0.0371046	1
MF	GO:0140097	catalytic activity, acting on DNA	227	98	0.0374944	1
MF	GO:0008408	3'-5' exonuclease activity	53	26	0.041853	1
MF	GO:0042500	aspartic endopeptidase activity, intramembrane cleaving	8	6	0.0419436	1
MF	GO:0050997	quaternary ammonium group binding	49	25	0.0424299	1
MF	GO:0140999	histone H3K4 trimethyltransferase activity	9	7	0.0424722	1
MF	GO:0016209	antioxidant activity	80	35	0.0451195	1
MF	GO:0008270	zinc ion binding	766	316	0.0454831	1
MF	GO:0004527	exonuclease activity	77	36	0.0456761	1
MF	GO:0070326	very-low-density lipoprotein particle receptor binding	4	4	0.0463126	1
MF	GO:0140789	histone phosphatase activity	3	3	0.0474292	1
MF	GO:0140793	histone H2AXY142 phosphatase activity	3	3	0.0474292	1
MF	GO:0071614	linoleic acid epoxygenase activity	2	2	0.0518056	1
MF	GO:1990841	promoter-specific chromatin binding	63	32	0.0530895	1
MF	GO:0071837	HMG box domain binding	13	10	0.0535884	1

## Sheet: Table S10 Enrichment BMI
Gene ontology enrichment analyses: BMI-associated sites showing change from birth to childhood
Ontology	GO label	Term	N	DE	P.DE	FDR
Biological processes (BP)
BP	GO:1902680	positive regulation of RNA biosynthetic process	1603	962	4.5304e-05	0.157359
BP	GO:0002009	morphogenesis of an epithelium	500	328	4.75233e-05	0.157359
BP	GO:0007399	nervous system development	2372	1423	4.78586e-05	0.157359
BP	GO:0045893	positive regulation of DNA-templated transcription	1600	960	4.8826e-05	0.157359
BP	GO:0031344	regulation of cell projection organization	630	406	9.02127e-05	0.228929
BP	GO:0060997	dendritic spine morphogenesis	50	43	0.000106437	0.228929
BP	GO:0120035	regulation of plasma membrane bounded cell projection organization	615	397	0.000107611	0.228929
BP	GO:0048667	cell morphogenesis involved in neuron differentiation	537	358	0.000111623	0.228929
BP	GO:0000902	cell morphogenesis	903	575	0.00013597	0.244605
BP	GO:0030182	neuron differentiation	1331	825	0.000141866	0.244605
BP	GO:0120036	plasma membrane bounded cell projection organization	1465	887	0.000151794	0.244605
BP	GO:0048729	tissue morphogenesis	613	391	0.000175592	0.26409
BP	GO:1902895	positive regulation of miRNA transcription	50	42	0.000233337	0.289684
BP	GO:0048858	cell projection morphogenesis	617	404	0.000245953	0.289684
BP	GO:0030030	cell projection organization	1504	906	0.000251606	0.289684
BP	GO:0120039	plasma membrane bounded cell projection morphogenesis	612	401	0.000256812	0.289684
BP	GO:0022008	neurogenesis	1633	995	0.000296479	0.297659
BP	GO:0048666	neuron development	1077	670	0.000305738	0.297659
BP	GO:0008104	protein localization	2350	1340	0.000363448	0.297659
BP	GO:0048812	neuron projection morphogenesis	596	390	0.000369683	0.297659
BP	GO:0070727	cellular macromolecule localization	2360	1345	0.000381082	0.297659
BP	GO:0048699	generation of neurons	1407	865	0.000381578	0.297659
BP	GO:0097061	dendritic spine organization	74	58	0.000382168	0.297659
BP	GO:0061001	regulation of dendritic spine morphogenesis	38	33	0.000389859	0.297659
BP	GO:0045944	positive regulation of transcription by RNA polymerase II	1185	716	0.000395823	0.297659
BP	GO:0001503	ossification	421	266	0.000480291	0.338605
BP	GO:0010975	regulation of neuron projection development	427	282	0.000545397	0.353398
BP	GO:0032990	cell part morphogenesis	636	412	0.000548267	0.353398
BP	GO:0032989	cellular component morphogenesis	745	474	0.000582784	0.365211
BP	GO:0035270	endocrine system development	137	98	0.000644082	0.392716
BP	GO:0051641	cellular localization	3218	1811	0.000672882	0.399479
BP	GO:0031175	neuron projection development	935	584	0.000797808	0.427607
BP	GO:0061614	miRNA transcription	69	54	0.000808949	0.427607
BP	GO:0030029	actin filament-based process	770	475	0.000815031	0.427607
BP	GO:0106027	neuron projection organization	84	63	0.000949148	0.475839
BP	GO:1902893	regulation of miRNA transcription	68	53	0.00112334	0.520332
BP	GO:0099515	actin filament-based transport	21	19	0.00113015	0.520332
BP	GO:0051650	establishment of vesicle localization	189	125	0.00122671	0.54264
BP	GO:0007264	small GTPase mediated signal transduction	458	288	0.00128022	0.55542
BP	GO:0098781	ncRNA transcription	134	92	0.00134779	0.559399
BP	GO:0035556	intracellular signal transduction	2538	1439	0.00136551	0.559399
BP	GO:0048813	dendrite morphogenesis	127	93	0.00139762	0.559399
BP	GO:0018212	peptidyl-tyrosine modification	264	168	0.00141337	0.559399
BP	GO:0198738	cell-cell signaling by wnt	436	278	0.00147089	0.572126
BP	GO:0061564	axon development	478	311	0.00157382	0.601785
BP	GO:0000122	negative regulation of transcription by RNA polymerase II	887	541	0.00164245	0.617563
BP	GO:0140747	regulation of ncRNA transcription	90	66	0.00167353	0.61893
BP	GO:0009790	embryo development	1088	661	0.00173109	0.629892
BP	GO:0016055	Wnt signaling pathway	434	276	0.00183456	0.641469
BP	GO:0018108	peptidyl-tyrosine phosphorylation	262	166	0.0018373	0.641469
BP	GO:0007409	axonogenesis	419	276	0.00190076	0.641469
BP	GO:0006900	vesicle budding from membrane	81	56	0.00190507	0.641469
BP	GO:0030036	actin cytoskeleton organization	683	421	0.00197706	0.646414
BP	GO:0051648	vesicle localization	206	135	0.00205147	0.653238
BP	GO:0060324	face development	49	39	0.00205585	0.653238
BP	GO:0045444	fat cell differentiation	241	154	0.00215115	0.674026
BP	GO:0045892	negative regulation of DNA-templated transcription	1189	710	0.00219224	0.677493
BP	GO:0048598	embryonic morphogenesis	602	381	0.00241861	0.737349
BP	GO:0030050	vesicle transport along actin filament	19	17	0.00276025	0.807934
BP	GO:0048568	embryonic organ development	443	285	0.00279339	0.807934
BP	GO:0080135	regulation of cellular response to stress	622	372	0.00291251	0.829505
BP	GO:0031365	N-terminal protein amino acid modification	26	21	0.00294151	0.829505
BP	GO:0018193	peptidyl-amino acid modification	868	511	0.00307697	0.847723
BP	GO:0033036	macromolecule localization	2826	1575	0.00309881	0.847723
BP	GO:0048589	developmental growth	627	384	0.00328521	0.871932
BP	GO:0002067	glandular epithelial cell differentiation	72	53	0.00342028	0.877522
BP	GO:0050808	synapse organization	445	282	0.0034952	0.877522
BP	GO:0051254	positive regulation of RNA metabolic process	1792	1033	0.00351313	0.877522
BP	GO:1902679	negative regulation of RNA biosynthetic process	1202	713	0.00355446	0.877522
BP	GO:0099175	regulation of postsynapse organization	96	69	0.00358239	0.877522
BP	GO:0051253	negative regulation of RNA metabolic process	1306	771	0.00363086	0.877522
BP	GO:0048736	appendage development	178	122	0.00369524	0.877522
BP	GO:0060173	limb development	178	122	0.00369524	0.877522
BP	GO:0033554	cellular response to stress	1855	1045	0.003892	0.90822
BP	GO:0034330	cell junction organization	708	437	0.00390502	0.90822
BP	GO:0051480	regulation of cytosolic calcium ion concentration	55	41	0.00426522	0.97558
BP	GO:0090110	COPII-coated vesicle cargo loading	16	14	0.00428114	0.97558
BP	GO:0048731	system development	3819	2170	0.00440834	0.982782
BP	GO:0032535	regulation of cellular component size	347	220	0.00454505	0.995499
BP	GO:0007275	multicellular organism development	4470	2517	0.00473225	1
BP	GO:0099173	postsynapse organization	177	119	0.00513677	1
BP	GO:0015936	coenzyme A metabolic process	19	16	0.00526188	1
BP	GO:0010717	regulation of epithelial to mesenchymal transition	108	74	0.00536495	1
BP	GO:0060562	epithelial tube morphogenesis	325	211	0.00556281	1
BP	GO:0045934	negative regulation of nucleobase-containing compound metabolic process	1415	827	0.00569583	1
BP	GO:0001649	osteoblast differentiation	246	155	0.00575222	1
BP	GO:0090114	COPII-coated vesicle budding	42	30	0.00583068	1
BP	GO:0048638	regulation of developmental growth	307	195	0.00659549	1
BP	GO:0035282	segmentation	100	69	0.00661562	1
BP	GO:0050769	positive regulation of neurogenesis	227	151	0.0066587	1
BP	GO:0051128	regulation of cellular component organization	2312	1321	0.00677228	1
BP	GO:0010761	fibroblast migration	53	40	0.00683294	1
BP	GO:0016079	synaptic vesicle exocytosis	90	63	0.0069952	1
BP	GO:0006793	phosphorus metabolic process	2415	1353	0.00700154	1
BP	GO:0038202	TORC1 signaling	95	64	0.00728323	1
BP	GO:0006796	phosphate-containing compound metabolic process	2390	1339	0.00732314	1
BP	GO:0045184	establishment of protein localization	1601	899	0.0079068	1
BP	GO:0060563	neuroepithelial cell differentiation	38	30	0.00794233	1
BP	GO:0009966	regulation of signal transduction	2902	1627	0.00816865	1
BP	GO:0031346	positive regulation of cell projection organization	334	212	0.00821777	1
BP	GO:0040007	growth	874	518	0.00824915	1
BP	GO:0150011	regulation of neuron projection arborization	14	13	0.00829535	1
BP	GO:0014015	positive regulation of gliogenesis	68	49	0.00839012	1
BP	GO:0099558	maintenance of synapse structure	25	21	0.00840118	1
BP	GO:0048675	axon extension	111	78	0.0085932	1
BP	GO:0007010	cytoskeleton organization	1423	820	0.00863361	1
BP	GO:2000622	regulation of nuclear-transcribed mRNA catabolic process, nonsense-mediated decay	13	11	0.00872235	1
BP	GO:0048583	regulation of response to stimulus	3808	2094	0.00872916	1
BP	GO:0051649	establishment of localization in cell	2027	1138	0.00878639	1
BP	GO:0060323	head morphogenesis	35	28	0.00904381	1
BP	GO:0048468	cell development	2651	1509	0.00906347	1
BP	GO:0043473	pigmentation	108	72	0.00908822	1
BP	GO:0002068	glandular epithelial cell development	36	28	0.00916061	1
BP	GO:0034331	cell junction maintenance	44	34	0.00917383	1
BP	GO:0046677	response to antibiotic	36	27	0.00930862	1
BP	GO:0050793	regulation of developmental process	2416	1373	0.00931046	1
BP	GO:2000300	regulation of synaptic vesicle exocytosis	38	29	0.00938686	1
BP	GO:0016567	protein ubiquitination	683	396	0.00943144	1
BP	GO:0034446	substrate adhesion-dependent cell spreading	98	67	0.00946155	1
BP	GO:0048193	Golgi vesicle transport	276	166	0.00946907	1
BP	GO:2000630	positive regulation of miRNA metabolic process	59	44	0.00973078	1
BP	GO:0046854	phosphatidylinositol phosphate biosynthetic process	63	44	0.00984301	1
BP	GO:0045935	positive regulation of nucleobase-containing compound metabolic process	1972	1123	0.00988455	1
BP	GO:0051726	regulation of cell cycle	1057	598	0.00991356	1
BP	GO:0032525	somite rostral/caudal axis specification	10	9	0.0100846	1
BP	GO:0038083	peptidyl-tyrosine autophosphorylation	18	16	0.0101502	1
BP	GO:1903829	positive regulation of protein localization	456	273	0.0105696	1
BP	GO:0036211	protein modification process	2786	1552	0.0106725	1
BP	GO:0008361	regulation of cell size	174	116	0.0107694	1
BP	GO:0006996	organelle organization	3388	1854	0.0109244	1
BP	GO:0002065	columnar/cuboidal epithelial cell differentiation	121	82	0.0110505	1
BP	GO:0046488	phosphatidylinositol metabolic process	146	93	0.0115206	1
BP	GO:0043583	ear development	217	140	0.0116919	1
BP	GO:0099177	regulation of trans-synaptic signaling	465	289	0.0118765	1
BP	GO:0060252	positive regulation of glial cell proliferation	19	16	0.0120401	1
BP	GO:0007411	axon guidance	221	149	0.012196	1
BP	GO:0097485	neuron projection guidance	221	149	0.012196	1
BP	GO:0009653	anatomical structure morphogenesis	2623	1508	0.012211	1
BP	GO:0035459	vesicle cargo loading	29	22	0.0125349	1
BP	GO:0050767	regulation of neurogenesis	372	237	0.0125941	1
BP	GO:0016477	cell migration	1493	849	0.0127211	1
BP	GO:0002689	negative regulation of leukocyte chemotaxis	20	15	0.0128444	1
BP	GO:0061448	connective tissue development	277	175	0.0129662	1
BP	GO:0016310	phosphorylation	1492	856	0.0130861	1
BP	GO:0006974	DNA damage response	829	472	0.0131069	1
BP	GO:0051640	organelle localization	582	342	0.0131836	1
BP	GO:0050804	modulation of chemical synaptic transmission	464	288	0.0133726	1
BP	GO:0006468	protein phosphorylation	1241	715	0.0133797	1
BP	GO:0010911	regulation of isomerase activity	8	8	0.0133964	1
BP	GO:0010912	positive regulation of isomerase activity	8	8	0.0133964	1
BP	GO:0046907	intracellular transport	1490	836	0.0136259	1
BP	GO:0045595	regulation of cell differentiation	1540	883	0.0137245	1
BP	GO:0001501	skeletal system development	511	314	0.0139307	1
BP	GO:0001558	regulation of cell growth	392	241	0.0140517	1
BP	GO:0070647	protein modification by small protein conjugation or removal	842	481	0.014092	1
BP	GO:0040008	regulation of growth	578	346	0.0141625	1
BP	GO:0061098	positive regulation of protein tyrosine kinase activity	27	21	0.0142037	1
BP	GO:0042149	cellular response to glucose starvation	49	34	0.0145683	1
BP	GO:0051493	regulation of cytoskeleton organization	485	291	0.0146204	1
BP	GO:0021957	corticospinal tract morphogenesis	8	8	0.0147551	1
BP	GO:0051094	positive regulation of developmental process	1297	750	0.0148222	1
BP	GO:0097202	activation of cysteine-type endopeptidase activity	14	12	0.0148422	1
BP	GO:0010646	regulation of cell communication	3304	1847	0.0148951	1
BP	GO:0021537	telencephalon development	263	169	0.0151221	1
BP	GO:0006103	2-oxoglutarate metabolic process	16	13	0.0152043	1
BP	GO:0030705	cytoskeleton-dependent intracellular transport	201	127	0.0153139	1
BP	GO:0003007	heart morphogenesis	261	166	0.0157358	1
BP	GO:0048066	developmental pigmentation	47	34	0.0157864	1
BP	GO:0033365	protein localization to organelle	903	511	0.0159695	1
BP	GO:0006359	regulation of transcription by RNA polymerase III	29	22	0.0160699	1
BP	GO:0006474	N-terminal protein amino acid acetylation	14	12	0.016291	1
BP	GO:0051962	positive regulation of nervous system development	271	175	0.0162938	1
BP	GO:0033043	regulation of organelle organization	1116	638	0.0164794	1
BP	GO:0003308	negative regulation of Wnt signaling pathway involved in heart development	7	7	0.0166285	1
BP	GO:0009792	embryo development ending in birth or egg hatching	654	396	0.0168468	1
BP	GO:0030335	positive regulation of cell migration	539	313	0.0169145	1
BP	GO:0060996	dendritic spine development	83	59	0.0169918	1
BP	GO:1900024	regulation of substrate adhesion-dependent cell spreading	59	41	0.0170277	1
BP	GO:2000628	regulation of miRNA metabolic process	81	57	0.0171901	1
BP	GO:0045598	regulation of fat cell differentiation	140	89	0.0171998	1
BP	GO:0022612	gland morphogenesis	118	80	0.0172034	1
BP	GO:0010359	regulation of anion channel activity	7	7	0.0172556	1
BP	GO:0099541	trans-synaptic signaling by lipid	7	7	0.0173934	1
BP	GO:0099542	trans-synaptic signaling by endocannabinoid	7	7	0.0173934	1
BP	GO:0098911	regulation of ventricular cardiac muscle cell action potential	12	11	0.0174302	1
BP	GO:0007492	endoderm development	80	56	0.0174438	1
BP	GO:0021983	pituitary gland development	40	30	0.0174544	1
BP	GO:0150012	positive regulation of neuron projection arborization	8	8	0.0175335	1
BP	GO:1903895	negative regulation of IRE1-mediated unfolded protein response	5	5	0.0176837	1
BP	GO:0009887	animal organ morphogenesis	1007	602	0.0182025	1
BP	GO:0010557	positive regulation of macromolecule biosynthetic process	2444	1369	0.0182282	1
BP	GO:0061024	membrane organization	773	440	0.0184114	1
BP	GO:0010762	regulation of fibroblast migration	38	29	0.0185141	1
BP	GO:0110154	RNA decapping	18	14	0.0185597	1
BP	GO:0085029	extracellular matrix assembly	42	31	0.0185939	1
BP	GO:0031589	cell-substrate adhesion	341	211	0.0186028	1
BP	GO:0016043	cellular component organization	6052	3310	0.018682	1
BP	GO:0016049	cell growth	469	285	0.0187074	1
BP	GO:0023051	regulation of signaling	3300	1842	0.0190885	1
BP	GO:0051960	regulation of nervous system development	444	278	0.0194096	1
BP	GO:0045017	glycerolipid biosynthetic process	234	142	0.0196116	1
BP	GO:0006355	regulation of DNA-templated transcription	3115	1734	0.0196389	1
BP	GO:2000623	negative regulation of nuclear-transcribed mRNA catabolic process, nonsense-mediated decay	8	7	0.020002	1
BP	GO:0036093	germ cell proliferation	9	8	0.0200737	1
BP	GO:0035107	appendage morphogenesis	143	97	0.0201199	1
BP	GO:0035108	limb morphogenesis	143	97	0.0201199	1
BP	GO:0060485	mesenchyme development	308	194	0.0201749	1
BP	GO:0030324	lung development	182	117	0.02046	1
BP	GO:0007155	cell adhesion	1452	821	0.0207515	1
BP	GO:0010639	negative regulation of organelle organization	333	200	0.0207601	1
BP	GO:0033059	cellular pigmentation	60	41	0.0207861	1
BP	GO:0030334	regulation of cell migration	963	548	0.0208171	1
BP	GO:0016311	dephosphorylation	286	174	0.021123	1
BP	GO:2000648	positive regulation of stem cell proliferation	52	36	0.0211835	1
BP	GO:0001892	embryonic placenta development	85	58	0.0212925	1
BP	GO:1903432	regulation of TORC1 signaling	89	58	0.0213226	1
BP	GO:0036015	response to interleukin-3	6	6	0.0216658	1
BP	GO:0036016	cellular response to interleukin-3	6	6	0.0216658	1
BP	GO:0051258	protein polymerization	270	164	0.0217095	1
BP	GO:0030242	autophagy of peroxisome	10	9	0.0217704	1
BP	GO:0006351	DNA-templated transcription	3218	1786	0.0219173	1
BP	GO:0048562	embryonic organ morphogenesis	291	187	0.0220605	1
BP	GO:0022604	regulation of cell morphogenesis	231	148	0.0222881	1
BP	GO:0006511	ubiquitin-dependent protein catabolic process	609	349	0.0224645	1
BP	GO:0060070	canonical Wnt signaling pathway	299	187	0.0225235	1
BP	GO:0046928	regulation of neurotransmitter secretion	76	52	0.0225443	1
BP	GO:0050775	positive regulation of dendrite morphogenesis	29	23	0.0229163	1
BP	GO:0044027	negative regulation of gene expression via CpG island methylation	7	7	0.0229704	1
BP	GO:0046777	protein autophosphorylation	188	122	0.0231419	1
BP	GO:0030516	regulation of axon extension	85	60	0.0232172	1
BP	GO:0072359	circulatory system development	1166	670	0.0232927	1
BP	GO:0006470	protein dephosphorylation	193	121	0.0233898	1
BP	GO:0090169	regulation of spindle assembly	31	22	0.0234656	1
BP	GO:0061337	cardiac conduction	93	62	0.0234663	1
BP	GO:0045785	positive regulation of cell adhesion	465	273	0.0234678	1
BP	GO:0060560	developmental growth involved in morphogenesis	228	149	0.0235049	1
BP	GO:0007269	neurotransmitter secretion	137	90	0.0235105	1
BP	GO:0099643	signal release from synapse	137	90	0.0235105	1
BP	GO:0035567	non-canonical Wnt signaling pathway	66	47	0.0235562	1
BP	GO:0006498	N-terminal protein lipidation	6	6	0.0237481	1
BP	GO:0060541	respiratory system development	207	132	0.0238651	1
BP	GO:0030323	respiratory tube development	186	119	0.0242067	1
BP	GO:0031952	regulation of protein autophosphorylation	39	28	0.0242459	1
BP	GO:2001141	regulation of RNA biosynthetic process	3132	1739	0.0243493	1
BP	GO:0003181	atrioventricular valve morphogenesis	26	21	0.0244202	1
BP	GO:0051865	protein autoubiquitination	67	44	0.0246498	1
BP	GO:0034113	heterotypic cell-cell adhesion	60	40	0.0246692	1
BP	GO:0043412	macromolecule modification	3005	1654	0.0248193	1
BP	GO:0046649	lymphocyte activation	737	414	0.0249071	1
BP	GO:0043401	steroid hormone mediated signaling pathway	132	85	0.0250763	1
BP	GO:0050730	regulation of peptidyl-tyrosine phosphorylation	219	131	0.0251571	1
BP	GO:0016236	macroautophagy	312	184	0.0252437	1
BP	GO:0045596	negative regulation of cell differentiation	675	392	0.0252446	1
BP	GO:1902531	regulation of intracellular signal transduction	1695	949	0.0256791	1
BP	GO:0009068	aspartate family amino acid catabolic process	17	13	0.025902	1
BP	GO:0001756	somitogenesis	64	44	0.0260372	1
BP	GO:0050847	progesterone receptor signaling pathway	11	10	0.0261772	1
BP	GO:0030318	melanocyte differentiation	24	19	0.0262594	1
BP	GO:0032446	protein modification by small protein conjugation	766	436	0.0263348	1
BP	GO:0045859	regulation of protein kinase activity	484	284	0.0263391	1
BP	GO:0007166	cell surface receptor signaling pathway	2631	1452	0.0265323	1
BP	GO:0010171	body morphogenesis	46	34	0.0266279	1
BP	GO:0010564	regulation of cell cycle process	707	400	0.0267068	1
BP	GO:0016192	vesicle-mediated transport	1445	814	0.0267879	1
BP	GO:0090025	regulation of monocyte chemotaxis	26	18	0.0268118	1
BP	GO:0031018	endocrine pancreas development	46	33	0.0270415	1
BP	GO:0015693	magnesium ion transport	16	13	0.0271279	1
BP	GO:0071363	cellular response to growth factor stimulus	694	407	0.0271295	1
BP	GO:1905037	autophagosome organization	114	71	0.0272043	1
BP	GO:0051656	establishment of organelle localization	449	263	0.0272471	1
BP	GO:1900102	negative regulation of endoplasmic reticulum unfolded protein response	15	12	0.0276177	1
BP	GO:0048814	regulation of dendrite morphogenesis	56	41	0.0277149	1
BP	GO:0043954	cellular component maintenance	71	49	0.0278588	1
BP	GO:0003183	mitral valve morphogenesis	12	11	0.0278853	1
BP	GO:0019941	modification-dependent protein catabolic process	619	353	0.0279957	1
BP	GO:0009791	post-embryonic development	91	60	0.0280323	1
BP	GO:0050931	pigment cell differentiation	35	26	0.0281744	1
BP	GO:0045747	positive regulation of Notch signaling pathway	45	32	0.0282248	1
BP	GO:0060155	platelet dense granule organization	24	18	0.0285341	1
BP	GO:0014013	regulation of gliogenesis	106	70	0.0285719	1
BP	GO:0018105	peptidyl-serine phosphorylation	268	166	0.0285981	1
BP	GO:0002176	male germ cell proliferation	8	7	0.0286894	1
BP	GO:0035418	protein localization to synapse	73	51	0.0287766	1
BP	GO:0000278	mitotic cell cycle	891	504	0.0290131	1
BP	GO:1903573	negative regulation of response to endoplasmic reticulum stress	43	30	0.029038	1
BP	GO:0021952	central nervous system projection neuron axonogenesis	29	23	0.0291276	1
BP	GO:0007507	heart development	596	358	0.0292993	1
BP	GO:0035265	organ growth	167	105	0.0294762	1
BP	GO:0048286	lung alveolus development	47	33	0.029488	1
BP	GO:0043687	post-translational protein modification	981	554	0.0295239	1
BP	GO:0018209	peptidyl-serine modification	281	173	0.0295892	1
BP	GO:0010040	response to iron(II) ion	6	6	0.0296608	1
BP	GO:2000147	positive regulation of cell motility	562	323	0.0297208	1
BP	GO:0001775	cell activation	1039	571	0.0303281	1
BP	GO:0048762	mesenchymal cell differentiation	252	159	0.0305377	1
BP	GO:0010770	positive regulation of cell morphogenesis	31	24	0.0305632	1
BP	GO:0042699	follicle-stimulating hormone signaling pathway	3	3	0.0306007	1
BP	GO:0032510	endosome to lysosome transport via multivesicular body sorting pathway	17	13	0.0308087	1
BP	GO:0051668	localization within membrane	648	377	0.0309492	1
BP	GO:0010760	negative regulation of macrophage chemotaxis	7	6	0.030977	1
BP	GO:0036115	fatty-acyl-CoA catabolic process	5	5	0.0310729	1
BP	GO:2000737	negative regulation of stem cell differentiation	26	20	0.0311366	1
BP	GO:0061387	regulation of extent of cell growth	100	69	0.0312392	1
BP	GO:0006661	phosphatidylinositol biosynthetic process	123	77	0.0317433	1
BP	GO:0070162	adiponectin secretion	6	6	0.0318505	1
BP	GO:0070163	regulation of adiponectin secretion	6	6	0.0318505	1
BP	GO:1905475	regulation of protein localization to membrane	169	106	0.031883	1
BP	GO:0120031	plasma membrane bounded cell projection assembly	542	315	0.0318842	1
BP	GO:0038094	Fc-gamma receptor signaling pathway	31	23	0.0320096	1
BP	GO:0034214	protein hexamerization	9	8	0.0322955	1
BP	GO:0070848	response to growth factor	721	421	0.032415	1
BP	GO:0060430	lung saccule development	10	9	0.0324634	1
BP	GO:0044087	regulation of cellular component biogenesis	921	533	0.0325566	1
BP	GO:0015031	protein transport	1491	827	0.0327767	1
BP	GO:0036149	phosphatidylinositol acyl-chain remodeling	6	6	0.0336475	1
BP	GO:0071675	regulation of mononuclear cell migration	115	69	0.033687	1
BP	GO:0015938	coenzyme A catabolic process	4	4	0.0338881	1
BP	GO:0032774	RNA biosynthetic process	3246	1794	0.0342057	1
BP	GO:0030048	actin filament-based movement	128	83	0.0343366	1
BP	GO:0031328	positive regulation of cellular biosynthetic process	2524	1405	0.0343751	1
BP	GO:0002433	immune response-regulating cell surface receptor signaling pathway involved in phagocytosis	26	20	0.0344348	1
BP	GO:0038096	Fc-gamma receptor signaling pathway involved in phagocytosis	26	20	0.0344348	1
BP	GO:0070925	organelle assembly	927	516	0.0345172	1
BP	GO:1902462	positive regulation of mesenchymal stem cell proliferation	6	6	0.0345515	1
BP	GO:0043009	chordate embryonic development	634	381	0.0345706	1
BP	GO:0006903	vesicle targeting	65	42	0.0347205	1
BP	GO:0048870	cell motility	1685	941	0.0348092	1
BP	GO:2000145	regulation of cell motility	1018	574	0.0348123	1
BP	GO:0002011	morphogenesis of an epithelial sheet	58	40	0.0349978	1
BP	GO:0021544	subpallium development	26	20	0.035013	1
BP	GO:0060284	regulation of cell development	805	469	0.0350381	1
BP	GO:0006914	autophagy	543	313	0.0350707	1
BP	GO:0061919	process utilizing autophagic mechanism	543	313	0.0350707	1
BP	GO:0009891	positive regulation of biosynthetic process	2544	1415	0.0351252	1
BP	GO:0030111	regulation of Wnt signaling pathway	320	198	0.0353361	1
BP	GO:0061003	positive regulation of dendritic spine morphogenesis	15	13	0.0353594	1
BP	GO:0031345	negative regulation of cell projection organization	178	114	0.0354278	1
BP	GO:0007015	actin filament organization	439	265	0.0355415	1
BP	GO:0034975	protein folding in endoplasmic reticulum	11	9	0.0356189	1
BP	GO:0003206	cardiac chamber morphogenesis	127	84	0.0356874	1
BP	GO:0002318	myeloid progenitor cell differentiation	9	8	0.0359779	1
BP	GO:0007008	outer mitochondrial membrane organization	15	11	0.0363384	1
BP	GO:0045040	protein insertion into mitochondrial outer membrane	15	11	0.0363384	1
BP	GO:0036112	medium-chain fatty-acyl-CoA metabolic process	5	5	0.0363454	1
BP	GO:0010764	negative regulation of fibroblast migration	10	9	0.0364494	1
BP	GO:0008154	actin polymerization or depolymerization	185	115	0.0366014	1
BP	GO:0030308	negative regulation of cell growth	178	113	0.0367066	1
BP	GO:0001667	ameboidal-type cell migration	470	273	0.0368325	1
BP	GO:0010718	positive regulation of epithelial to mesenchymal transition	56	39	0.0368587	1
BP	GO:0046486	glycerolipid metabolic process	369	213	0.0369555	1
BP	GO:0030031	cell projection assembly	554	321	0.0372948	1
BP	GO:1903047	mitotic cell cycle process	747	425	0.0373027	1
BP	GO:1901673	regulation of mitotic spindle assembly	21	15	0.0374291	1
BP	GO:0043087	regulation of GTPase activity	274	167	0.037465	1
BP	GO:0051310	metaphase chromosome alignment	95	59	0.0375279	1
BP	GO:0045793	positive regulation of cell size	10	9	0.0375414	1
BP	GO:0007265	Ras protein signal transduction	318	193	0.0377289	1
BP	GO:0046839	phospholipid dephosphorylation	36	26	0.0379595	1
BP	GO:0030041	actin filament polymerization	157	98	0.0380212	1
BP	GO:0006984	ER-nucleus signaling pathway	45	31	0.0381474	1
BP	GO:0040018	positive regulation of multicellular organism growth	31	22	0.0383376	1
BP	GO:0070936	protein K48-linked ubiquitination	64	42	0.0383503	1
BP	GO:0048596	embryonic camera-type eye morphogenesis	26	21	0.0384964	1
BP	GO:0002064	epithelial cell development	203	128	0.0385273	1
BP	GO:0110011	regulation of basement membrane organization	11	10	0.0386026	1
BP	GO:0060325	face morphogenesis	30	23	0.038772	1
BP	GO:0070601	centromeric sister chromatid cohesion	9	8	0.0387848	1
BP	GO:0090322	regulation of superoxide metabolic process	30	21	0.0388147	1
BP	GO:0017196	N-terminal peptidyl-methionine acetylation	6	6	0.0390093	1
BP	GO:0051788	response to misfolded protein	23	17	0.0392517	1
BP	GO:0031503	protein-containing complex localization	180	112	0.0395474	1
BP	GO:0035967	cellular response to topologically incorrect protein	105	65	0.0396765	1
BP	GO:0048048	embryonic eye morphogenesis	35	27	0.0397102	1
BP	GO:0007229	integrin-mediated signaling pathway	108	70	0.0397606	1
BP	GO:0050770	regulation of axonogenesis	144	97	0.0400398	1
BP	GO:0001837	epithelial to mesenchymal transition	172	108	0.0402487	1
BP	GO:0051338	regulation of transferase activity	665	384	0.0402984	1
BP	GO:0040017	positive regulation of locomotion	576	329	0.0403024	1
BP	GO:0099509	regulation of presynaptic cytosolic calcium ion concentration	13	11	0.0403537	1
BP	GO:0010810	regulation of cell-substrate adhesion	211	131	0.0404328	1
BP	GO:0099566	regulation of postsynaptic cytosolic calcium ion concentration	10	9	0.0405746	1
BP	GO:0000070	mitotic sister chromatid segregation	178	106	0.040626	1
BP	GO:0009755	hormone-mediated signaling pathway	185	113	0.0406973	1
BP	GO:0008654	phospholipid biosynthetic process	243	144	0.0407239	1
BP	GO:1903830	magnesium ion transmembrane transport	15	12	0.0408407	1
BP	GO:0030518	intracellular steroid hormone receptor signaling pathway	116	74	0.0410235	1
BP	GO:0035239	tube morphogenesis	906	523	0.0411646	1
BP	GO:0014050	negative regulation of glutamate secretion	6	6	0.0411806	1
BP	GO:0045597	positive regulation of cell differentiation	848	492	0.0412346	1
BP	GO:0006084	acetyl-CoA metabolic process	31	21	0.041671	1
BP	GO:0007080	mitotic metaphase chromosome alignment	56	36	0.0417022	1
BP	GO:1902042	negative regulation of extrinsic apoptotic signaling pathway via death domain receptors	28	20	0.0418494	1
BP	GO:0007049	cell cycle	1716	946	0.0418712	1
BP	GO:0061912	selective autophagy	90	57	0.0419125	1
BP	GO:0071549	cellular response to dexamethasone stimulus	24	18	0.0422376	1
BP	GO:0051056	regulation of small GTPase mediated signal transduction	274	170	0.0422535	1
BP	GO:0021955	central nervous system neuron axonogenesis	39	29	0.0422541	1
BP	GO:0006006	glucose metabolic process	182	111	0.0425491	1
BP	GO:0034635	glutathione transport	9	8	0.0426171	1
BP	GO:0040011	locomotion	1236	686	0.0427195	1
BP	GO:0022603	regulation of anatomical structure morphogenesis	879	514	0.0429855	1
BP	GO:0006383	transcription by RNA polymerase III	60	38	0.0432118	1
BP	GO:0010976	positive regulation of neuron projection development	150	96	0.043405	1
BP	GO:0044319	wound healing, spreading of cells	35	25	0.0436623	1
BP	GO:0090505	epiboly involved in wound healing	35	25	0.0436623	1
BP	GO:0043161	proteasome-mediated ubiquitin-dependent protein catabolic process	441	254	0.0436872	1
BP	GO:0009261	ribonucleotide catabolic process	47	32	0.0438199	1
BP	GO:0000724	double-strand break repair via homologous recombination	164	97	0.043911	1
BP	GO:0031087	deadenylation-independent decapping of nuclear-transcribed mRNA	5	5	0.04419	1
BP	GO:0019068	virion assembly	33	23	0.044417	1
BP	GO:0045667	regulation of osteoblast differentiation	142	87	0.044494	1
BP	GO:0000725	recombinational repair	168	99	0.0445645	1
BP	GO:0035973	aggrephagy	9	8	0.0445971	1
BP	GO:0031954	positive regulation of protein autophosphorylation	24	18	0.0446825	1
BP	GO:0051173	positive regulation of nitrogen compound metabolic process	2878	1599	0.0448467	1
BP	GO:0000045	autophagosome assembly	107	66	0.0448635	1
BP	GO:0043549	regulation of kinase activity	561	327	0.0449701	1
BP	GO:1902033	regulation of hematopoietic stem cell proliferation	15	12	0.0450879	1
BP	GO:0046474	glycerophospholipid biosynthetic process	199	120	0.045139	1
BP	GO:0045787	positive regulation of cell cycle	317	186	0.0451954	1
BP	GO:0009750	response to fructose	8	7	0.0452462	1
BP	GO:0060322	head development	721	434	0.0461448	1
BP	GO:0072683	T cell extravasation	10	8	0.0464165	1
BP	GO:0048839	inner ear development	192	121	0.0464543	1
BP	GO:0032970	regulation of actin filament-based process	358	216	0.0467174	1
BP	GO:0008593	regulation of Notch signaling pathway	94	61	0.0468041	1
BP	GO:0090068	positive regulation of cell cycle process	249	146	0.0469011	1
BP	GO:0040012	regulation of locomotion	1059	595	0.0471495	1
BP	GO:0051174	regulation of phosphorus metabolic process	1116	630	0.0472394	1
BP	GO:1904029	regulation of cyclin-dependent protein kinase activity	83	53	0.0474189	1
BP	GO:0006195	purine nucleotide catabolic process	50	33	0.0475069	1
BP	GO:0010332	response to gamma radiation	50	32	0.04751	1
BP	GO:0042063	gliogenesis	326	199	0.0476155	1
BP	GO:0030903	notochord development	19	15	0.0477795	1
BP	GO:0006302	double-strand break repair	293	168	0.0479034	1
BP	GO:0031929	TOR signaling	156	95	0.048021	1
BP	GO:0061180	mammary gland epithelium development	64	45	0.0480985	1
BP	GO:0051494	negative regulation of cytoskeleton organization	147	93	0.0481267	1
BP	GO:0099545	trans-synaptic signaling by trans-synaptic complex	6	6	0.048156	1
BP	GO:1900034	regulation of cellular response to heat	16	13	0.0482859	1
BP	GO:1902115	regulation of organelle assembly	204	122	0.0485642	1
BP	GO:1990778	protein localization to cell periphery	335	202	0.048646	1
BP	GO:0051603	proteolysis involved in protein catabolic process	713	400	0.0487096	1
BP	GO:0000079	regulation of cyclin-dependent protein serine/threonine kinase activity	80	51	0.0490238	1
BP	GO:0021766	hippocampus development	90	59	0.0490602	1
BP	GO:0019220	regulation of phosphate metabolic process	1115	629	0.0490662	1
BP	GO:0030097	hemopoiesis	896	503	0.0490967	1
BP	GO:0071495	cellular response to endogenous stimulus	1441	816	0.0491155	1
BP	GO:0045321	leukocyte activation	898	492	0.0491815	1
BP	GO:0140014	mitotic nuclear division	268	156	0.0496209	1
BP	GO:0044458	motile cilium assembly	62	39	0.0497511	1
BP	GO:0120032	regulation of plasma membrane bounded cell projection assembly	189	116	0.0499743	1
BP	GO:0071676	negative regulation of mononuclear cell migration	23	16	0.0500787	1
BP	GO:1904951	positive regulation of establishment of protein localization	311	182	0.0503871	1
BP	GO:0051303	establishment of chromosome localization	107	65	0.0505952	1
BP	GO:0030326	embryonic limb morphogenesis	119	80	0.05064	1
BP	GO:0035113	embryonic appendage morphogenesis	119	80	0.05064	1
BP	GO:0140243	regulation of translation at synapse	6	6	0.0506635	1
BP	GO:0140245	regulation of translation at postsynapse	6	6	0.0506635	1
BP	GO:0002286	T cell activation involved in immune response	107	63	0.0509103	1
BP	GO:0043632	modification-dependent macromolecule catabolic process	630	355	0.0509185	1
BP	GO:0008283	cell population proliferation	3106	1724	0.0509617	1
BP	GO:0040038	polar body extrusion after meiotic divisions	5	5	0.0513632	1
BP	GO:0006739	NADP metabolic process	40	27	0.0514243	1
BP	GO:0034116	positive regulation of heterotypic cell-cell adhesion	14	11	0.0517677	1
BP	GO:0061097	regulation of protein tyrosine kinase activity	52	35	0.0518435	1
BP	GO:0009154	purine ribonucleotide catabolic process	41	28	0.0519792	1
BP	GO:0031399	regulation of protein modification process	1228	690	0.0520079	1
BP	GO:0048639	positive regulation of developmental growth	155	98	0.0523259	1
BP	GO:0009888	tissue development	1937	1091	0.0526231	1
BP	GO:0002431	Fc receptor mediated stimulatory signaling pathway	32	23	0.0528274	1
BP	GO:0060491	regulation of cell projection assembly	191	117	0.0529261	1
BP	GO:0048505	regulation of timing of cell differentiation	11	10	0.052989	1
BP	GO:0070242	thymocyte apoptotic process	20	15	0.0530653	1
BP	GO:0061101	neuroendocrine cell differentiation	16	13	0.0531097	1
BP	GO:0010720	positive regulation of cell development	423	254	0.0532423	1
BP	GO:0006983	ER overload response	11	9	0.0534197	1
BP	GO:0046755	viral budding	24	17	0.0538777	1
BP	GO:0005977	glycogen metabolic process	70	45	0.0539986	1
BP	GO:0030282	bone mineralization	115	74	0.0540438	1
BP	GO:0031214	biomineral tissue development	164	101	0.0540677	1
BP	GO:0048846	axon extension involved in axon guidance	36	27	0.0541098	1
BP	GO:1902284	neuron projection extension involved in neuron projection guidance	36	27	0.0541098	1
BP	GO:0043403	skeletal muscle tissue regeneration	35	24	0.0542802	1
BP	GO:0070536	protein K63-linked deubiquitination	26	18	0.0543196	1
BP	GO:0010977	negative regulation of neuron projection development	133	87	0.0543491	1
BP	GO:0031647	regulation of protein stability	300	173	0.0543718	1
BP	GO:0003015	heart process	242	146	0.0545098	1
BP	GO:0060669	embryonic placenta morphogenesis	27	20	0.0546405	1
BP	GO:0060159	regulation of dopamine receptor signaling pathway	11	9	0.0546621	1
BP	GO:0051240	positive regulation of multicellular organismal process	1599	889	0.0548446	1
BP	GO:0051179	localization	4999	2706	0.0548739	1
Cellular Components (CC)
CC	GO:0030055	cell-substrate junction	414	275	1.38951e-05	0.157359
CC	GO:0005925	focal adhesion	406	269	2.2905e-05	0.157359
CC	GO:0098978	glutamatergic synapse	385	260	3.45147e-05	0.157359
CC	GO:0070161	anchoring junction	856	526	0.000504543	0.344924
CC	GO:0031252	cell leading edge	407	264	0.000767652	0.427607
CC	GO:0098858	actin-based cell projection	218	143	0.00116372	0.525073
CC	GO:0098794	postsynapse	614	388	0.00134266	0.559399
CC	GO:0005938	cell cortex	297	194	0.00267713	0.800976
CC	GO:0005912	adherens junction	178	122	0.00311884	0.847723
CC	GO:0030027	lamellipodium	194	129	0.00317298	0.852172
CC	GO:0098984	neuron to neuron synapse	344	224	0.00484112	1
CC	GO:0009898	cytoplasmic side of plasma membrane	163	107	0.00555439	1
CC	GO:0032279	asymmetric synapse	314	205	0.00612781	1
CC	GO:0000307	cyclin-dependent protein kinase holoenzyme complex	50	36	0.007695	1
CC	GO:0099524	postsynaptic cytosol	13	12	0.00792406	1
CC	GO:0098562	cytoplasmic side of membrane	198	126	0.0079931	1
CC	GO:0015629	actin cytoskeleton	484	296	0.0105498	1
CC	GO:0014069	postsynaptic density	299	194	0.0115795	1
CC	GO:0014731	spectrin-associated cytoskeleton	9	9	0.0117238	1
CC	GO:0005667	transcription regulator complex	479	293	0.0128616	1
CC	GO:0030426	growth cone	157	105	0.0130526	1
CC	GO:0030427	site of polarized growth	162	108	0.0146806	1
CC	GO:0005874	microtubule	440	260	0.0153161	1
CC	GO:0042995	cell projection	2245	1275	0.0166458	1
CC	GO:0030054	cell junction	2087	1217	0.0175893	1
CC	GO:0034399	nuclear periphery	143	92	0.0192165	1
CC	GO:0005828	kinetochore microtubule	20	15	0.0205108	1
CC	GO:0030018	Z disc	125	82	0.0219826	1
CC	GO:0010009	cytoplasmic side of endosome membrane	6	6	0.0220205	1
CC	GO:0008250	oligosaccharyltransferase complex	12	10	0.0220208	1
CC	GO:0031091	platelet alpha granule	80	51	0.0227783	1
CC	GO:0043197	dendritic spine	166	110	0.0230214	1
CC	GO:0120025	plasma membrane bounded cell projection	2137	1212	0.0230301	1
CC	GO:0001518	voltage-gated sodium channel complex	14	11	0.0234618	1
CC	GO:0044309	neuron spine	168	111	0.0247376	1
CC	GO:0005829	cytosol	5151	2778	0.0249439	1
CC	GO:0001726	ruffle	177	113	0.0276907	1
CC	GO:0019898	extrinsic component of membrane	196	123	0.0283414	1
CC	GO:0000164	protein phosphatase type 1 complex	18	14	0.0288487	1
CC	GO:0099572	postsynaptic specialization	330	209	0.0295609	1
CC	GO:0005942	phosphatidylinositol 3-kinase complex	27	20	0.0298198	1
CC	GO:0031674	I band	138	88	0.0316523	1
CC	GO:0016363	nuclear matrix	122	78	0.0332562	1
CC	GO:0031265	CD95 death-inducing signaling complex	6	6	0.0337135	1
CC	GO:0043005	neuron projection	1240	728	0.0370416	1
CC	GO:0005783	endoplasmic reticulum	1886	1026	0.038654	1
CC	GO:0031082	BLOC complex	14	11	0.0400846	1
CC	GO:0098591	external side of apical plasma membrane	6	6	0.0401476	1
CC	GO:0032153	cell division site	69	46	0.0403043	1
CC	GO:0031093	platelet alpha granule lumen	58	37	0.0407684	1
CC	GO:0016605	PML body	103	66	0.041415	1
CC	GO:0099522	cytosolic region	19	15	0.042243	1
CC	GO:0008287	protein serine/threonine phosphatase complex	49	33	0.0446755	1
CC	GO:0031256	leading edge membrane	173	111	0.0448193	1
CC	GO:1903293	phosphatase complex	51	34	0.0453795	1
CC	GO:0030424	axon	610	369	0.0472735	1
CC	GO:0016604	nuclear body	806	456	0.0474927	1
CC	GO:0044753	amphisome	13	10	0.049836	1
CC	GO:0005902	microvillus	95	59	0.0501368	1
CC	GO:0043292	contractile fiber	235	140	0.0519612	1
CC	GO:0140535	intracellular protein-containing complex	851	467	0.0537641	1
CC	GO:0032587	ruffle membrane	98	64	0.0543159	1
Molecular Functions (MF)
MF	GO:0008134	transcription factor binding	569	361	0.00024266	0.289684
MF	GO:0019899	enzyme binding	1973	1142	0.000299283	0.297659
MF	GO:0140297	DNA-binding transcription factor binding	451	289	0.000416507	0.30311
MF	GO:0003712	transcription coregulator activity	460	289	0.000763227	0.427607
MF	GO:0061629	RNA polymerase II-specific DNA-binding transcription factor binding	330	213	0.000849176	0.435396
MF	GO:0004713	protein tyrosine kinase activity	136	98	0.000977048	0.479178
MF	GO:0016301	kinase activity	680	421	0.00104991	0.503956
MF	GO:0005524	ATP binding	1396	817	0.00187811	0.641469
MF	GO:0001221	transcription coregulator binding	107	78	0.00193534	0.642076
MF	GO:0030554	adenyl nucleotide binding	1553	901	0.00269832	0.800976
MF	GO:0035639	purine ribonucleoside triphosphate binding	1701	974	0.00360195	0.877522
MF	GO:0008013	beta-catenin binding	79	59	0.00361467	0.877522
MF	GO:0016773	phosphotransferase activity, alcohol group as acceptor	634	390	0.00442352	0.982782
MF	GO:0005516	calmodulin binding	196	128	0.00444343	0.982782
MF	GO:0003713	transcription coactivator activity	257	163	0.00461209	1
MF	GO:0017076	purine nucleotide binding	1866	1062	0.00473087	1
MF	GO:0032559	adenyl ribonucleotide binding	1454	844	0.00485678	1
MF	GO:0060090	molecular adaptor activity	547	329	0.00489376	1
MF	GO:0019207	kinase regulator activity	243	153	0.0053589	1
MF	GO:0035591	signaling adaptor activity	93	65	0.00560536	1
MF	GO:0004439	phosphatidylinositol-4,5-bisphosphate 5-phosphatase activity	9	9	0.00567329	1
MF	GO:0031625	ubiquitin protein ligase binding	291	181	0.00616097	1
MF	GO:0008047	enzyme activator activity	530	316	0.00684066	1
MF	GO:0032555	purine ribonucleotide binding	1766	1005	0.00766546	1
MF	GO:0061659	ubiquitin-like protein ligase activity	331	199	0.00880112	1
MF	GO:0019887	protein kinase regulator activity	214	135	0.00881323	1
MF	GO:0004672	protein kinase activity	530	327	0.0094483	1
MF	GO:0032553	ribonucleotide binding	1783	1012	0.00962188	1
MF	GO:0030674	protein-macromolecule adaptor activity	399	241	0.0105954	1
MF	GO:0019900	kinase binding	734	436	0.0106445	1
MF	GO:0034595	phosphatidylinositol phosphate 5-phosphatase activity	12	11	0.010667	1
MF	GO:0071889	14-3-3 protein binding	32	26	0.0114845	1
MF	GO:0019901	protein kinase binding	653	389	0.0118187	1
MF	GO:0030695	GTPase regulator activity	436	268	0.0122562	1
MF	GO:0060589	nucleoside-triphosphatase regulator activity	436	268	0.0122562	1
MF	GO:0001222	transcription corepressor binding	44	34	0.0127917	1
MF	GO:0017018	myosin phosphatase activity	72	49	0.0135086	1
MF	GO:0004715	non-membrane spanning protein tyrosine kinase activity	43	32	0.0137224	1
MF	GO:0031072	heat shock protein binding	123	78	0.0140831	1
MF	GO:0016746	acyltransferase activity	657	373	0.0147399	1
MF	GO:0061575	cyclin-dependent protein serine/threonine kinase activator activity	14	12	0.0150344	1
MF	GO:0044389	ubiquitin-like protein ligase binding	310	188	0.0161343	1
MF	GO:0016772	transferase activity, transferring phosphorus-containing groups	838	492	0.0167832	1
MF	GO:1901265	nucleoside phosphate binding	2016	1132	0.017478	1
MF	GO:0000166	nucleotide binding	2015	1131	0.0186861	1
MF	GO:0004301	epoxide hydrolase activity	6	6	0.0188057	1
MF	GO:0080025	phosphatidylinositol-3,5-bisphosphate binding	26	20	0.0200103	1
MF	GO:0016740	transferase activity	2081	1154	0.0205339	1
MF	GO:0001228	DNA-binding transcription activator activity, RNA polymerase II-specific	444	271	0.0206542	1
MF	GO:0050681	nuclear androgen receptor binding	25	20	0.0217377	1
MF	GO:0140938	histone H3 methyltransferase activity	40	30	0.0222323	1
MF	GO:0140818	mRNA 5'-phosphatase activity	6	6	0.0234456	1
MF	GO:0004528	phosphodiesterase I activity	5	5	0.0238135	1
MF	GO:0046030	inositol trisphosphate phosphatase activity	11	10	0.0238891	1
MF	GO:0052743	inositol tetrakisphosphate phosphatase activity	7	7	0.0249454	1
MF	GO:0004721	phosphoprotein phosphatase activity	165	104	0.0249714	1
MF	GO:0019787	ubiquitin-like protein transferase activity	434	252	0.0274063	1
MF	GO:0030544	Hsp70 protein binding	50	34	0.0276526	1
MF	GO:0030234	enzyme regulator activity	1177	659	0.0280419	1
MF	GO:0061630	ubiquitin protein ligase activity	314	185	0.0290321	1
MF	GO:0051020	GTPase binding	293	178	0.0291385	1
MF	GO:0019210	kinase inhibitor activity	75	50	0.0302536	1
MF	GO:0005112	Notch binding	24	19	0.0302808	1
MF	GO:0034485	phosphatidylinositol-3,4,5-trisphosphate 5-phosphatase activity	6	6	0.0308156	1
MF	GO:0005085	guanyl-nucleotide exchange factor activity	211	133	0.031468	1
MF	GO:0035800	deubiquitinase activator activity	5	5	0.0316425	1
MF	GO:0043274	phospholipase binding	19	15	0.032081	1
MF	GO:0052745	inositol phosphate phosphatase activity	17	14	0.0329424	1
MF	GO:0046332	SMAD binding	74	51	0.0333093	1
MF	GO:0015562	efflux transmembrane transporter activity	15	12	0.0337385	1
MF	GO:0032182	ubiquitin-like protein binding	113	71	0.0338872	1
MF	GO:0001216	DNA-binding transcription activator activity	448	271	0.0347134	1
MF	GO:1904047	S-adenosyl-L-methionine binding	18	14	0.0347686	1
MF	GO:0016922	nuclear receptor binding	132	84	0.0350483	1
MF	GO:0019904	protein domain specific binding	617	366	0.0350928	1
MF	GO:0052658	inositol-1,4,5-trisphosphate 5-phosphatase activity	6	6	0.0352872	1
MF	GO:0140933	5'-(N(7)-methylguanosine 5'-triphospho)-[mRNA] hydrolase activity	5	5	0.0371017	1
MF	GO:0016972	thiol oxidase activity	6	6	0.0372718	1
MF	GO:0004445	inositol-polyphosphate 5-phosphatase activity	6	6	0.0379517	1
MF	GO:0042813	Wnt receptor activity	16	13	0.0384448	1
MF	GO:0008349	MAP kinase kinase kinase kinase activity	5	5	0.0391661	1
MF	GO:0048407	platelet-derived growth factor binding	11	10	0.0402194	1
MF	GO:0016411	acylglycerol O-acyltransferase activity	26	19	0.0408436	1
MF	GO:0031267	small GTPase binding	262	159	0.042106	1
MF	GO:0051015	actin filament binding	201	127	0.0424999	1
MF	GO:0004722	protein serine/threonine phosphatase activity	90	57	0.0441803	1
MF	GO:0016538	cyclin-dependent protein serine/threonine kinase regulator activity	46	31	0.0442117	1
MF	GO:0004860	protein kinase inhibitor activity	71	47	0.045606	1
MF	GO:0046875	ephrin receptor binding	26	20	0.0456126	1
MF	GO:0030145	manganese ion binding	61	39	0.0462625	1
MF	GO:0005522	profilin binding	10	9	0.0466411	1
MF	GO:0046912	acyltransferase activity, acyl groups converted into alkyl on transfer	5	5	0.0476897	1
MF	GO:0004550	nucleoside diphosphate kinase activity	18	13	0.0498626	1
MF	GO:0051087	protein-folding chaperone binding	127	77	0.0499519	1
MF	GO:0004714	transmembrane receptor protein tyrosine kinase activity	60	43	0.0506372	1
MF	GO:0070628	proteasome binding	17	13	0.0507707	1
MF	GO:0061631	ubiquitin conjugating enzyme activity	30	21	0.0515792	1
MF	GO:0050321	tau-protein kinase activity	22	17	0.0516707	1
MF	GO:0005044	scavenger receptor activity	25	18	0.0516788	1
MF	GO:0004842	ubiquitin-protein transferase activity	408	234	0.0519788	1
MF	GO:0046703	natural killer cell lectin-like receptor binding	8	7	0.0521545	1
MF	GO:0043130	ubiquitin binding	94	59	0.0526043	1
MF	GO:0002039	p53 binding	64	43	0.0531048	1
MF	GO:0004741	[pyruvate dehydrogenase (lipoamide)] phosphatase activity	5	5	0.0544377	1
MF	GO:0015095	magnesium ion transmembrane transporter activity	14	11	0.0549459	1
MF	GO:0016755	aminoacyltransferase activity	450	257	0.0554486	1
MF	GO:0070300	phosphatidic acid binding	23	17	0.0559689	1
MF	GO:0005248	voltage-gated sodium channel activity	22	16	0.0567052	1
MF	GO:0016679	oxidoreductase activity, acting on diphenols and related substances as donors	7	6	0.0573177	1
MF	GO:0042805	actinin binding	35	25	0.058514	1
MF	GO:0035650	AP-1 adaptor complex binding	5	5	0.0592333	1
MF	GO:0003779	actin binding	414	251	0.0594448	1
MF	GO:0140571	transmembrane ascorbate ferrireductase activity	4	4	0.0597167	1
MF	GO:0016776	phosphotransferase activity, phosphate group as acceptor	33	22	0.0609687	1
MF	GO:0019767	IgE receptor activity	3	3	0.062862	1
MF	GO:0046935	1-phosphatidylinositol-3-kinase regulator activity	15	12	0.0633452	1
MF	GO:0008092	cytoskeletal protein binding	944	548	0.0633746	1
MF	GO:0032183	SUMO binding	16	12	0.0639375	1
MF	GO:0097493	structural molecule activity conferring elasticity	12	10	0.0643448	1
MF	GO:0042171	lysophosphatidic acid acyltransferase activity	20	15	0.0645333	1
MF	GO:0071617	lysophospholipid acyltransferase activity	20	15	0.0645333	1
MF	GO:0044323	retinoic acid-responsive element binding	6	6	0.0653568	1
MF	GO:0106019	phosphatidylinositol-4,5-bisphosphate phosphatase activity	11	9	0.0655327	1
MF	GO:0003714	transcription corepressor activity	177	110	0.0660743	1
MF	GO:0010484	histone H3 acetyltransferase activity	14	11	0.0664886	1
MF	GO:0043024	ribosomal small subunit binding	16	12	0.0668913	1
MF	GO:0035259	nuclear glucocorticoid receptor binding	12	10	0.0669715	1
MF	GO:0070888	E-box binding	58	39	0.0671289	1
MF	GO:0052659	inositol-1,3,4,5-tetrakisphosphate 5-phosphatase activity	5	5	0.0675619	1
MF	GO:0016670	oxidoreductase activity, acting on a sulfur group of donors, oxygen as acceptor	11	9	0.0681487	1
MF	GO:0043168	anion binding	2269	1251	0.0703846	1
MF	GO:0005462	UDP-N-acetylglucosamine transmembrane transporter activity	4	4	0.0715255	1
MF	GO:0008331	high voltage-gated calcium channel activity	23	17	0.0716888	1
MF	GO:0031434	mitogen-activated protein kinase kinase binding	9	8	0.0734905	1
MF	GO:0008353	RNA polymerase II CTD heptapeptide repeat kinase activity	10	8	0.0751503	1
MF	GO:0008948	oxaloacetate decarboxylase activity	4	4	0.0764121	1
MF	GO:0030296	protein tyrosine kinase activator activity	30	21	0.0767243	1
MF	GO:0140575	transmembrane monodehydroascorbate reductase activity	4	4	0.0775647	1
MF	GO:0061650	ubiquitin-like protein conjugating enzyme activity	36	24	0.0777621	1
MF	GO:0140693	molecular condensate scaffold activity	28	19	0.0788966	1
MF	GO:0010945	CoA pyrophosphatase activity	3	3	0.0789535	1
MF	GO:0035368	selenocysteine insertion sequence binding	4	4	0.0806946	1
MF	GO:0051879	Hsp90 protein binding	39	26	0.0811051	1
MF	GO:0043621	protein self-association	70	45	0.081508	1
MF	GO:0046965	nuclear retinoid X receptor binding	17	13	0.0818026	1
MF	GO:0019531	oxalate transmembrane transporter activity	10	8	0.0858708	1
MF	GO:0010485	histone H4 acetyltransferase activity	21	15	0.0862718	1
MF	GO:0005080	protein kinase C binding	50	34	0.0862967	1
MF	GO:0005547	phosphatidylinositol-3,4,5-trisphosphate binding	34	24	0.0869454	1
MF	GO:0015631	tubulin binding	355	206	0.0870202	1
MF	GO:0052739	phosphatidylserine 1-acylhydrolase activity	11	8	0.0884324	1
MF	GO:0004674	protein serine/threonine kinase activity	398	238	0.0885402	1
MF	GO:0061665	SUMO ligase activity	13	10	0.0894446	1
MF	GO:0000146	microfilament motor activity	37	25	0.0894539	1
MF	GO:0003841	1-acylglycerol-3-phosphate O-acyltransferase activity	19	14	0.0904454	1
MF	GO:0051393	alpha-actinin binding	28	20	0.0906164	1
MF	GO:0030020	extracellular matrix structural constituent conferring tensile strength	42	29	0.0907954	1
MF	GO:0016913	follicle-stimulating hormone activity	2	2	0.0910687	1
MF	GO:0140566	histone reader activity	11	9	0.0914923	1
MF	GO:0016791	phosphatase activity	253	149	0.0916226	1
MF	GO:0004630	phospholipase D activity	4	4	0.091635	1
MF	GO:0030295	protein kinase activator activity	115	71	0.0916499	1
MF	GO:0008970	phospholipase A1 activity	18	12	0.0924353	1
MF	GO:0001965	G-protein alpha-subunit binding	29	20	0.0931197	1
MF	GO:0005164	tumor necrosis factor receptor binding	29	19	0.0938984	1
MF	GO:0019863	IgE binding	5	4	0.0951874	1
MF	GO:0004127	cytidylate kinase activity	4	4	0.0952502	1
MF	GO:0086080	protein binding involved in heterotypic cell-cell adhesion	12	9	0.0952515	1
MF	GO:0090555	phosphatidylethanolamine flippase activity	5	5	0.0962874	1
MF	GO:0019902	phosphatase binding	185	110	0.096836	1
MF	GO:0044325	transmembrane transporter binding	125	78	0.0977092	1
MF	GO:0031995	insulin-like growth factor II binding	8	7	0.0980485	1
MF	GO:0042578	phosphoric ester hydrolase activity	337	196	0.0981525	1
MF	GO:0001223	transcription coactivator binding	42	29	0.0981663	1
MF	GO:0004812	aminoacyl-tRNA ligase activity	40	26	0.0985098	1
MF	GO:0016875	ligase activity, forming carbon-oxygen bonds	40	26	0.0985098	1
MF	GO:0008374	O-acyltransferase activity	48	30	0.0985823	1
MF	GO:0030159	signaling receptor complex adaptor activity	51	34	0.0995133	1
MF	GO:0019003	GDP binding	69	41	0.10047	1
MF	GO:0004879	nuclear receptor activity	51	35	0.101879	1
MF	GO:0098531	ligand-activated transcription factor activity	51	35	0.101879	1
MF	GO:0050145	nucleoside monophosphate kinase activity	17	13	0.103446	1
MF	GO:0042826	histone deacetylase binding	108	67	0.104775	1
MF	GO:0050661	NADP binding	50	31	0.10553	1
MF	GO:0009374	biotin binding	5	5	0.105649	1
MF	GO:0004486	methylenetetrahydrofolate dehydrogenase [NAD(P)+] activity	4	4	0.106739	1
MF	GO:0004488	methylenetetrahydrofolate dehydrogenase (NADP+) activity	4	4	0.106739	1
MF	GO:0051959	dynein light intermediate chain binding	28	20	0.107636	1
MF	GO:0031005	filamin binding	14	11	0.109245	1
MF	GO:0042296	ISG15 transferase activity	4	4	0.109436	1
MF	GO:0019789	SUMO transferase activity	24	17	0.109913	1
MF	GO:0005005	transmembrane-ephrin receptor activity	15	12	0.110003	1
MF	GO:0016801	hydrolase activity, acting on ether bonds	9	7	0.110495	1
MF	GO:0016803	ether hydrolase activity	9	7	0.110495	1
MF	GO:1904288	BAT3 complex binding	4	4	0.111233	1
MF	GO:0005388	P-type calcium transporter activity	8	7	0.113651	1
MF	GO:0008569	minus-end-directed microtubule motor activity	17	13	0.114307	1
MF	GO:0031593	polyubiquitin modification-dependent protein binding	52	32	0.114456	1
MF	GO:0034594	phosphatidylinositol trisphosphate phosphatase activity	9	7	0.114871	1
MF	GO:0005338	nucleotide-sugar transmembrane transporter activity	11	8	0.116407	1
MF	GO:0140463	chromatin-protein adaptor activity	13	10	0.116832	1
MF	GO:0045499	chemorepellent activity	28	20	0.116928	1
MF	GO:0009922	fatty acid elongase activity	7	6	0.11764	1
MF	GO:0098882	structural constituent of presynaptic active zone	5	5	0.117818	1
MF	GO:0005223	intracellular cGMP-activated cation channel activity	6	5	0.117995	1
MF	GO:0019838	growth factor binding	129	81	0.119127	1
MF	GO:0048156	tau protein binding	42	28	0.120963	1
MF	GO:0120325	NuRD complex binding	4	4	0.121247	1
MF	GO:0030023	extracellular matrix constituent conferring elasticity	10	8	0.121323	1
MF	GO:0048256	flap endonuclease activity	6	5	0.121535	1
MF	GO:0035091	phosphatidylinositol binding	259	155	0.122365	1
MF	GO:0070412	R-SMAD binding	25	18	0.122671	1
MF	GO:0030350	iron-responsive element binding	3	3	0.123179	1
MF	GO:0003707	nuclear steroid receptor activity	25	18	0.123514	1
MF	GO:0008138	protein tyrosine/serine/threonine phosphatase activity	42	27	0.123884	1
MF	GO:0008121	ubiquinol-cytochrome-c reductase activity	5	4	0.123933	1
MF	GO:0004017	adenylate kinase activity	7	6	0.124374	1
MF	GO:0070411	I-SMAD binding	16	12	0.124426	1
MF	GO:0002162	dystroglycan binding	10	8	0.124619	1
MF	GO:0019199	transmembrane receptor protein kinase activity	78	52	0.125394	1
MF	GO:0005096	GTPase activator activity	236	141	0.126142	1
MF	GO:1902271	D3 vitamins binding	3	3	0.126192	1
MF	GO:0086007	voltage-gated calcium channel activity involved in cardiac muscle cell action potential	5	5	0.126502	1
MF	GO:0008017	microtubule binding	258	150	0.127509	1
MF	GO:0140096	catalytic activity, acting on a protein	2086	1145	0.127576	1
MF	GO:0003836	beta-galactoside (CMP) alpha-2,3-sialyltransferase activity	7	6	0.128225	1
MF	GO:0036094	small molecule binding	2398	1304	0.12839	1
MF	GO:0005499	vitamin D binding	6	5	0.129259	1
MF	GO:0036132	13-prostaglandin reductase activity	3	3	0.130588	1
MF	GO:0047522	15-oxoprostaglandin 13-oxidase activity	3	3	0.130588	1
MF	GO:0019783	ubiquitin-like protein peptidase activity	91	54	0.131617	1
MF	GO:0018685	alkane 1-monooxygenase activity	5	3	0.131804	1
MF	GO:0106310	protein serine kinase activity	336	200	0.133292	1
MF	GO:1901612	cardiolipin binding	11	8	0.133792	1
MF	GO:0002020	protease binding	137	80	0.134492	1
MF	GO:0035173	histone kinase activity	20	14	0.134543	1
MF	GO:0019763	immunoglobulin receptor activity	6	4	0.135212	1
MF	GO:0015200	methylammonium transmembrane transporter activity	2	2	0.135831	1
MF	GO:0043546	molybdopterin cofactor binding	6	5	0.138522	1
MF	GO:0001161	intronic transcription regulatory region sequence-specific DNA binding	11	9	0.139661	1
MF	GO:0098632	cell-cell adhesion mediator activity	51	33	0.142704	1
MF	GO:0051536	iron-sulfur cluster binding	66	38	0.142883	1
MF	GO:0051540	metal cluster binding	66	38	0.142883	1
MF	GO:0140311	protein sequestering activity	23	16	0.144069	1
MF	GO:0005001	transmembrane receptor protein tyrosine phosphatase activity	17	13	0.144198	1
MF	GO:0019198	transmembrane receptor protein phosphatase activity	17	13	0.144198	1
MF	GO:0016286	small conductance calcium-activated potassium channel activity	4	4	0.144211	1
MF	GO:0005457	GDP-fucose transmembrane transporter activity	3	3	0.144214	1
MF	GO:0036080	purine nucleotide-sugar transmembrane transporter activity	3	3	0.144214	1
MF	GO:0005219	ryanodine-sensitive calcium-release channel activity	4	4	0.145014	1
MF	GO:0004596	peptide alpha-N-acetyltransferase activity	6	5	0.146302	1
MF	GO:0005521	lamin binding	15	11	0.146546	1
MF	GO:0043560	insulin receptor substrate binding	13	10	0.148924	1
MF	GO:0005173	stem cell factor receptor binding	4	4	0.148938	1
MF	GO:0052740	1-acyl-2-lysophosphatidylserine acylhydrolase activity	10	7	0.15085	1
MF	GO:0140995	histone H2A kinase activity	3	3	0.151313	1
MF	GO:0008073	ornithine decarboxylase inhibitor activity	3	3	0.151968	1
MF	GO:0042169	SH2 domain binding	40	26	0.154362	1
MF	GO:0004477	methenyltetrahydrofolate cyclohydrolase activity	3	3	0.154742	1
MF	GO:0004487	methylenetetrahydrofolate dehydrogenase (NAD+) activity	3	3	0.154742	1
MF	GO:0008940	nitrate reductase activity	3	3	0.155384	1
MF	GO:0005161	platelet-derived growth factor receptor binding	13	10	0.155453	1
MF	GO:0005217	intracellular ligand-gated monoatomic ion channel activity	29	20	0.157312	1
MF	GO:0098631	cell adhesion mediator activity	64	40	0.158207	1
MF	GO:0031994	insulin-like growth factor I binding	13	10	0.159041	1
MF	GO:0120227	acyl-CoA binding	19	13	0.159103	1
MF	GO:0042577	lipid phosphatase activity	19	13	0.160483	1
MF	GO:0038191	neuropilin binding	4	4	0.161396	1
MF	GO:0000287	magnesium ion binding	208	120	0.161556	1
MF	GO:0030215	semaphorin receptor binding	23	16	0.162462	1
MF	GO:0140954	histone H3K36 dimethyltransferase activity	4	4	0.162976	1
MF	GO:0003774	cytoskeletal motor activity	110	67	0.163963	1
MF	GO:0110153	RNA NAD-cap (NMN-forming) hydrolase activity	2	2	0.16513	1
MF	GO:1990174	phosphodiesterase decapping endonuclease activity	2	2	0.16513	1
MF	GO:0051010	microtubule plus-end binding	21	15	0.165727	1
MF	GO:0140359	ABC-type transporter activity	46	28	0.165845	1
MF	GO:0140030	modification-dependent protein binding	164	95	0.165956	1
MF	GO:0034452	dynactin binding	12	9	0.166387	1
MF	GO:0032794	GTPase activating protein binding	12	9	0.166495	1
MF	GO:0030165	PDZ domain binding	83	52	0.167815	1
MF	GO:0048273	mitogen-activated protein kinase p38 binding	7	6	0.168226	1
MF	GO:0070878	primary miRNA binding	9	7	0.169033	1
MF	GO:0017081	chloride channel regulator activity	12	9	0.169533	1
MF	GO:0042054	histone methyltransferase activity	64	40	0.169773	1
MF	GO:0004471	malate dehydrogenase (decarboxylating) (NAD+) activity	3	3	0.170451	1
MF	GO:0004473	malate dehydrogenase (decarboxylating) (NADP+) activity	3	3	0.170451	1
MF	GO:0015085	calcium ion transmembrane transporter activity	142	86	0.170482	1
MF	GO:0003697	single-stranded DNA binding	113	64	0.171195	1
MF	GO:0004468	lysine N-acetyltransferase activity, acting on acetyl phosphate as donor	5	4	0.171665	1
MF	GO:0008170	N-methyltransferase activity	94	56	0.172087	1
MF	GO:0036435	K48-linked polyubiquitin modification-dependent protein binding	10	7	0.172163	1
MF	GO:0030332	cyclin binding	34	22	0.172465	1
MF	GO:0032266	phosphatidylinositol-3-phosphate binding	42	27	0.17263	1
MF	GO:0019786	protein-phosphatidylethanolamide deconjugating activity	3	3	0.173042	1
MF	GO:0017159	pantetheine hydrolase activity	2	2	0.1738	1
MF	GO:0050816	phosphothreonine residue binding	3	3	0.174346	1
MF	GO:0070697	activin receptor binding	9	7	0.17533	1
MF	GO:0050700	CARD domain binding	16	10	0.17556	1
MF	GO:0051019	mitogen-activated protein kinase binding	28	19	0.176158	1
MF	GO:0061578	K63-linked deubiquitinase activity	11	8	0.176578	1
MF	GO:0008454	alpha-1,3-mannosylglycoprotein 4-beta-N-acetylglucosaminyltransferase activity	3	3	0.177489	1
MF	GO:0030297	transmembrane receptor protein tyrosine kinase activator activity	17	12	0.177817	1
MF	GO:0005483	soluble NSF attachment protein activity	3	3	0.177962	1
MF	GO:0004594	pantothenate kinase activity	3	3	0.178027	1
MF	GO:0005313	L-glutamate transmembrane transporter activity	14	10	0.17822	1
MF	GO:0015279	store-operated calcium channel activity	9	7	0.178285	1
MF	GO:0016671	oxidoreductase activity, acting on a sulfur group of donors, disulfide as acceptor	8	6	0.178897	1
MF	GO:0008195	phosphatidate phosphatase activity	14	10	0.179152	1
MF	GO:0051537	2 iron, 2 sulfur cluster binding	22	13	0.179488	1
MF	GO:0010314	phosphatidylinositol-5-phosphate binding	19	13	0.179661	1
MF	GO:0016885	ligase activity, forming carbon-carbon bonds	7	6	0.180418	1
MF	GO:0004813	alanine-tRNA ligase activity	3	3	0.180736	1
MF	GO:0005452	solute:inorganic anion antiporter activity	27	17	0.180944	1
MF	GO:0004373	glycogen (starch) synthase activity	2	2	0.181087	1
MF	GO:0061547	glycogen synthase activity, transferring glucose-1-phosphate	2	2	0.181087	1
MF	GO:0140663	ATP-dependent FeS chaperone activity	3	3	0.181175	1
MF	GO:1902945	metalloendopeptidase activity involved in amyloid precursor protein catabolic process	3	3	0.182299	1
MF	GO:0015440	ABC-type peptide transporter activity	4	4	0.183624	1
MF	GO:0001147	transcription termination site sequence-specific DNA binding	2	2	0.183673	1
MF	GO:0034713	type I transforming growth factor beta receptor binding	11	8	0.184116	1
MF	GO:0005178	integrin binding	151	90	0.184541	1
MF	GO:0042056	chemoattractant activity	31	18	0.185261	1
MF	GO:1901680	sulfur-containing amino acid secondary active transmembrane transporter activity	3	3	0.185566	1
MF	GO:0098772	molecular function regulator activity	1855	988	0.186465	1
MF	GO:0004843	cysteine-type deubiquitinase activity	74	44	0.186547	1
MF	GO:0032557	pyrimidine ribonucleotide binding	3	3	0.186923	1
MF	GO:0051371	muscle alpha-actinin binding	15	11	0.186973	1
MF	GO:0019208	phosphatase regulator activity	97	58	0.187726	1
MF	GO:0070577	lysine-acetylated histone binding	24	16	0.188246	1
MF	GO:0140033	acetylation-dependent protein binding	24	16	0.188246	1
MF	GO:0002950	ceramide phosphoethanolamine synthase activity	3	3	0.189484	1
MF	GO:0033188	sphingomyelin synthase activity	3	3	0.189484	1
MF	GO:0047493	ceramide cholinephosphotransferase activity	3	3	0.189484	1
MF	GO:0004920	interleukin-10 receptor activity	2	2	0.190025	1
MF	GO:0140110	transcription regulator activity	1791	992	0.190225	1
MF	GO:0097367	carbohydrate derivative binding	2128	1159	0.191578	1
MF	GO:0008330	protein tyrosine/threonine phosphatase activity	9	7	0.192502	1
MF	GO:0033550	MAP kinase tyrosine phosphatase activity	9	7	0.192502	1
MF	GO:0017169	CDP-alcohol phosphatidyltransferase activity	8	6	0.19297	1
MF	GO:0017108	5'-flap endonuclease activity	5	4	0.193787	1
MF	GO:0005225	volume-sensitive anion channel activity	9	7	0.193969	1
MF	GO:0030374	nuclear receptor coactivator activity	52	32	0.194037	1
MF	GO:0010436	carotenoid dioxygenase activity	2	2	0.194391	1
MF	GO:0016747	acyltransferase activity, transferring groups other than amino-acyl groups	198	107	0.195001	1
MF	GO:0004694	eukaryotic translation initiation factor 2alpha kinase activity	6	5	0.195671	1
MF	GO:0003868	4-hydroxyphenylpyruvate dioxygenase activity	2	2	0.196563	1
MF	GO:0030291	protein serine/threonine kinase inhibitor activity	37	24	0.197228	1
MF	GO:0005021	vascular endothelial growth factor receptor activity	7	6	0.197692	1
MF	GO:0043008	ATP-dependent protein binding	6	5	0.197787	1
MF	GO:0000217	DNA secondary structure binding	36	23	0.197871	1
MF	GO:0016890	site-specific endodeoxyribonuclease activity, specific for altered base	2	2	0.198335	1
MF	GO:0046978	TAP1 binding	4	4	0.198523	1
MF	GO:0036408	histone H3K14 acetyltransferase activity	9	7	0.19872	1
MF	GO:0062072	H3K9me3 modified histone binding	3	3	0.199295	1
MF	GO:0101005	deubiquitinase activity	80	47	0.200066	1
MF	GO:0016971	flavin-dependent sulfhydryl oxidase activity	3	3	0.200281	1
MF	GO:0051864	histone H3K36 demethylase activity	9	7	0.200994	1
MF	GO:0045309	protein phosphorylated amino acid binding	59	36	0.201197	1
MF	GO:0043995	histone H4K5 acetyltransferase activity	11	8	0.201573	1
MF	GO:0043996	histone H4K8 acetyltransferase activity	11	8	0.201573	1
MF	GO:0000993	RNA polymerase II complex binding	35	22	0.201687	1
MF	GO:0051018	protein kinase A binding	48	30	0.202995	1
MF	GO:0047057	vitamin-K-epoxide reductase (warfarin-sensitive) activity	2	2	0.203495	1
MF	GO:0046974	histone H3K9 methyltransferase activity	12	9	0.203526	1
MF	GO:0005461	UDP-glucuronic acid transmembrane transporter activity	2	2	0.203617	1
MF	GO:0005463	UDP-N-acetylgalactosamine transmembrane transporter activity	2	2	0.203617	1
MF	GO:0004725	protein tyrosine phosphatase activity	94	57	0.20404	1
MF	GO:0086083	cell adhesive protein binding involved in bundle of His cell-Purkinje myocyte communication	5	4	0.204063	1
MF	GO:0017147	Wnt-protein binding	30	20	0.204316	1
MF	GO:0070401	NADP+ binding	3	3	0.205205	1
MF	GO:0042937	tripeptide transmembrane transporter activity	2	2	0.205599	1
MF	GO:0019209	kinase activator activity	124	73	0.206003	1
MF	GO:0019903	protein phosphatase binding	139	81	0.20639	1
MF	GO:0005201	extracellular matrix structural constituent	153	89	0.206459	1
MF	GO:0038024	cargo receptor activity	61	37	0.20651	1
MF	GO:1990259	histone H2AQ104 methyltransferase activity	2	2	0.206672	1
MF	GO:0099510	calcium ion binding involved in regulation of cytosolic calcium ion concentration	2	2	0.207044	1
MF	GO:0099534	calcium ion binding involved in regulation of presynaptic cytosolic calcium ion concentration	2	2	0.207044	1
MF	GO:0004040	amidase activity	2	2	0.207981	1
MF	GO:0031802	type 5 metabotropic glutamate receptor binding	6	5	0.208149	1
MF	GO:0033612	receptor serine/threonine kinase binding	26	17	0.209832	1
MF	GO:0048763	calcium-induced calcium release activity	6	5	0.210136	1
MF	GO:0004421	hydroxymethylglutaryl-CoA synthase activity	2	2	0.210439	1
MF	GO:0017151	DEAD/H-box RNA helicase binding	8	6	0.210497	1
MF	GO:0034714	type III transforming growth factor beta receptor binding	3	3	0.211205	1
MF	GO:0004611	phosphoenolpyruvate carboxykinase activity	2	2	0.211869	1
MF	GO:0004613	phosphoenolpyruvate carboxykinase (GTP) activity	2	2	0.211869	1
MF	GO:0062037	D-loop DNA binding	5	4	0.213082	1
MF	GO:0005114	type II transforming growth factor beta receptor binding	10	7	0.213663	1
MF	GO:0043812	phosphatidylinositol-4-phosphate phosphatase activity	3	3	0.214335	1
MF	GO:0004914	interleukin-5 receptor activity	2	2	0.214857	1
MF	GO:0016004	phospholipase activator activity	12	8	0.215672	1
MF	GO:0051059	NF-kappaB binding	28	17	0.217524	1
MF	GO:0015165	pyrimidine nucleotide-sugar transmembrane transporter activity	9	6	0.217549	1
MF	GO:0001217	DNA-binding transcription repressor activity	316	184	0.218027	1
MF	GO:0004450	isocitrate dehydrogenase (NADP+) activity	2	2	0.218136	1
MF	GO:0001156	TFIIIC-class transcription factor complex binding	3	3	0.218975	1
MF	GO:0043325	phosphatidylinositol-3,4-bisphosphate binding	25	16	0.219076	1
MF	GO:0019211	phosphatase activator activity	18	12	0.219204	1
MF	GO:0004739	pyruvate dehydrogenase (acetyl-transferring) activity	2	2	0.21977	1
MF	GO:0050508	glucuronosyl-N-acetylglucosaminyl-proteoglycan 4-alpha-N-acetylglucosaminyltransferase activity	3	3	0.220407	1
MF	GO:0043425	bHLH transcription factor binding	31	21	0.220625	1
MF	GO:0004579	dolichyl-diphosphooligosaccharide-protein glycotransferase activity	5	4	0.222659	1
MF	GO:1990841	promoter-specific chromatin binding	63	38	0.223533	1
MF	GO:0051011	microtubule minus-end binding	12	9	0.223861	1
MF	GO:0016728	oxidoreductase activity, acting on CH or CH2 groups, disulfide as acceptor	5	4	0.224718	1
MF	GO:0030507	spectrin binding	26	18	0.225627	1
MF	GO:0032795	heterotrimeric G-protein binding	5	4	0.225638	1
MF	GO:0001540	amyloid-beta binding	79	48	0.22574	1
MF	GO:0001727	lipid kinase activity	40	25	0.226133	1
MF	GO:0015349	thyroid hormone transmembrane transporter activity	7	5	0.22709	1
MF	GO:0019107	myristoyltransferase activity	10	7	0.227175	1
MF	GO:0099122	RNA polymerase II C-terminal domain binding	10	7	0.227983	1
MF	GO:0050815	phosphoserine residue binding	10	7	0.228009	1
MF	GO:0046592	polyamine oxidase activity	3	3	0.228888	1
MF	GO:0008525	phosphatidylcholine transporter activity	17	12	0.229928	1
MF	GO:0001055	RNA polymerase II activity	9	6	0.229995	1
MF	GO:1905594	resveratrol binding	2	2	0.230661	1
MF	GO:0031701	angiotensin receptor binding	9	7	0.231742	1
MF	GO:0062063	BBSome binding	3	3	0.232347	1
MF	GO:0008441	3'(2'),5'-bisphosphate nucleotidase activity	2	2	0.232496	1
MF	GO:0016646	oxidoreductase activity, acting on the CH-NH group of donors, NAD or NADP as acceptor	17	11	0.232521	1
MF	GO:0000150	DNA strand exchange activity	2	2	0.232768	1
MF	GO:0106399	acyl-coenzyme A diphosphatase activity	4	3	0.232843	1
MF	GO:0004958	prostaglandin F receptor activity	2	2	0.233214	1
MF	GO:0103002	16-hydroxypalmitate dehydrogenase activity	1	1	0.233455	1
MF	GO:0140981	medium-chain fatty acid omega-hydroxylase activity	1	1	0.233455	1
MF	GO:0099604	ligand-gated calcium channel activity	27	19	0.233707	1
MF	GO:0005290	L-histidine transmembrane transporter activity	3	3	0.234581	1
MF	GO:0005167	neurotrophin TRK receptor binding	6	5	0.235284	1
MF	GO:0005168	neurotrophin TRKA receptor binding	6	5	0.235284	1
MF	GO:0060229	lipase activator activity	16	10	0.235824	1
MF	GO:0005221	intracellular cyclic nucleotide activated monoatomic cation channel activity	10	7	0.235943	1
MF	GO:0043855	cyclic nucleotide-gated monoatomic ion channel activity	10	7	0.235943	1
MF	GO:0070182	DNA polymerase binding	22	14	0.235948	1
MF	GO:0019948	SUMO activating enzyme activity	2	2	0.237515	1
MF	GO:0019205	nucleobase-containing compound kinase activity	40	24	0.238641	1
MF	GO:0035497	cAMP response element binding	12	9	0.239194	1
MF	GO:0033549	MAP kinase phosphatase activity	16	11	0.239194	1
MF	GO:0047288	beta-D-galactosyl-(1->3)-N-acetyl-beta-D-galactosaminide alpha-2,3- sialyltransferase	3	3	0.24029	1
MF	GO:0003691	double-stranded telomeric DNA binding	9	6	0.240445	1
MF	GO:0042287	MHC protein binding	30	18	0.240686	1
MF	GO:0043015	gamma-tubulin binding	31	20	0.240942	1
MF	GO:0035870	dITP diphosphatase activity	2	2	0.241443	1
MF	GO:0004535	poly(A)-specific ribonuclease activity	13	9	0.241452	1
MF	GO:0003872	6-phosphofructokinase activity	3	3	0.241949	1
MF	GO:0042974	nuclear retinoic acid receptor binding	26	17	0.242367	1
MF	GO:0016421	CoA carboxylase activity	6	5	0.242907	1
MF	GO:0070735	protein-glycine ligase activity	3	3	0.243186	1
MF	GO:0141052	histone H3 demethylase activity	22	14	0.243646	1
MF	GO:0030226	apolipoprotein receptor activity	3	3	0.243916	1
MF	GO:0140031	phosphorylation-dependent protein binding	6	5	0.244093	1
MF	GO:1990405	protein antigen binding	5	4	0.244638	1
MF	GO:0140608	cysteine-type endopeptidase activator activity	4	3	0.245517	1
MF	GO:0019238	cyclohydrolase activity	5	4	0.245953	1
MF	GO:0005262	calcium channel activity	125	74	0.246174	1
MF	GO:0004693	cyclin-dependent protein serine/threonine kinase activity	26	16	0.247233	1
MF	GO:0097472	cyclin-dependent protein kinase activity	26	16	0.247233	1
MF	GO:0032394	MHC class Ib receptor activity	5	3	0.247567	1
MF	GO:0140978	mitochondrial large ribosomal subunit binding	2	2	0.247844	1
MF	GO:0005159	insulin-like growth factor receptor binding	16	11	0.248025	1
MF	GO:0008649	rRNA methyltransferase activity	21	12	0.248263	1
MF	GO:0005245	voltage-gated calcium channel activity	51	32	0.248716	1
MF	GO:0019705	protein-cysteine S-myristoyltransferase activity	5	4	0.248902	1
MF	GO:0008123	cholesterol 7-alpha-monooxygenase activity	1	1	0.249775	1
MF	GO:0044390	ubiquitin-like protein conjugating enzyme binding	37	23	0.250606	1
MF	GO:0019972	interleukin-12 binding	2	2	0.250856	1
MF	GO:0030156	benzodiazepine receptor binding	2	2	0.250997	1
MF	GO:0140677	molecular function activator activity	1003	530	0.251297	1
MF	GO:0071837	HMG box domain binding	13	10	0.251987	1
MF	GO:0008046	axon guidance receptor activity	9	7	0.252299	1
MF	GO:0052742	phosphatidylinositol kinase activity	26	16	0.252415	1
MF	GO:0046976	histone H3K27 methyltransferase activity	6	5	0.252521	1
MF	GO:0050692	DNA binding domain binding	3	3	0.253185	1
MF	GO:0005250	A-type (transient outward) potassium channel activity	3	3	0.253524	1
MF	GO:0070644	vitamin D response element binding	3	3	0.254997	1
MF	GO:0008443	phosphofructokinase activity	6	5	0.255576	1
MF	GO:0005006	epidermal growth factor receptor activity	3	3	0.255686	1
MF	GO:0000179	rRNA (adenine-N6,N6-)-dimethyltransferase activity	4	3	0.256733	1
MF	GO:0031490	chromatin DNA binding	110	64	0.256926	1
MF	GO:0050252	retinol O-fatty-acyltransferase activity	2	2	0.256948	1
MF	GO:0009041	UMP/dUMP kinase activity	2	2	0.257037	1
MF	GO:0033862	UMP kinase activity	2	2	0.257037	1
MF	GO:0036430	CMP kinase activity	2	2	0.257037	1
MF	GO:0036431	dCMP kinase activity	2	2	0.257037	1
MF	GO:0001227	DNA-binding transcription repressor activity, RNA polymerase II-specific	308	178	0.257599	1
MF	GO:0002046	opsin binding	4	3	0.258307	1
MF	GO:0004699	calcium-independent protein kinase C activity	3	3	0.25857	1
MF	GO:0070410	co-SMAD binding	9	7	0.258579	1
MF	GO:0019202	amino acid kinase activity	2	2	0.258702	1
MF	GO:0032050	clathrin heavy chain binding	10	7	0.258931	1
MF	GO:0140313	molecular sequestering activity	37	23	0.259177	1
MF	GO:0030549	acetylcholine receptor activator activity	2	2	0.259262	1
MF	GO:0005003	ephrin receptor activity	18	13	0.259389	1
MF	GO:1990450	linear polyubiquitin binding	2	2	0.25969	1
MF	GO:0030971	receptor tyrosine kinase binding	77	46	0.259782	1
MF	GO:0023030	MHC class Ib protein binding, via antigen binding groove	2	2	0.260221	1
MF	GO:0050693	LBD domain binding	6	5	0.260301	1
MF	GO:0086006	voltage-gated sodium channel activity involved in cardiac muscle cell action potential	5	4	0.26031	1
MF	GO:0043992	histone H3K9 acetyltransferase activity	2	2	0.260962	1
MF	GO:0022829	wide pore channel activity	32	19	0.261055	1
MF	GO:0070739	protein-glutamic acid ligase activity	10	7	0.261116	1
MF	GO:0070740	tubulin-glutamic acid ligase activity	10	7	0.261116	1
MF	GO:0005315	inorganic phosphate transmembrane transporter activity	8	6	0.261193	1
MF	GO:0030298	receptor signaling protein tyrosine kinase activator activity	5	4	0.261643	1
MF	GO:0000010	trans-hexaprenyltranstransferase activity	2	2	0.261961	1
MF	GO:0052923	all-trans-nonaprenyl-diphosphate synthase (geranyl-diphosphate specific) activity	2	2	0.261961	1
MF	GO:0097269	all-trans-decaprenyl-diphosphate synthase activity	2	2	0.261961	1
MF	GO:0004551	dinucleotide phosphatase activity	6	4	0.262203	1
MF	GO:0005138	interleukin-6 receptor binding	7	5	0.262865	1
MF	GO:0030354	melanin-concentrating hormone activity	1	1	0.263336	1
MF	GO:0031776	melanin-concentrating hormone receptor binding	1	1	0.263336	1
MF	GO:0031777	type 1 melanin-concentrating hormone receptor binding	1	1	0.263336	1
MF	GO:0098919	structural constituent of postsynaptic density	3	3	0.264085	1
MF	GO:0004614	phosphoglucomutase activity	2	2	0.266299	1
MF	GO:0005102	signaling receptor binding	1369	728	0.266913	1
MF	GO:0019905	syntaxin binding	65	38	0.268386	1
MF	GO:0000062	fatty-acyl-CoA binding	17	11	0.269114	1
MF	GO:0004583	dolichyl-phosphate-glucose-glycolipid alpha-glucosyltransferase activity	2	2	0.269386	1
MF	GO:0098599	palmitoyl hydrolase activity	11	7	0.270404	1
MF	GO:0046975	histone H3K36 methyltransferase activity	13	9	0.27108	1
MF	GO:0004379	glycylpeptide N-tetradecanoyltransferase activity	2	2	0.271382	1
MF	GO:0018030	peptidyl-lysine N6-myristoyltransferase activity	2	2	0.271382	1
MF	GO:0015417	ABC-type polyamine transporter activity	2	2	0.271502	1
MF	GO:0004534	5'-3' RNA exonuclease activity	4	3	0.272068	1
MF	GO:0015926	glucosidase activity	13	8	0.272364	1
MF	GO:0032454	histone H3K9 demethylase activity	12	8	0.272664	1
MF	GO:0089720	caspase binding	13	7	0.273042	1
MF	GO:1990763	arrestin family protein binding	9	6	0.273318	1
MF	GO:0004709	MAP kinase kinase kinase activity	23	15	0.273392	1
MF	GO:0072542	protein phosphatase activator activity	15	10	0.274051	1
MF	GO:0106050	tRNA 2'-O-methyltransferase activity	2	2	0.275743	1
MF	GO:0004823	leucine-tRNA ligase activity	2	2	0.276143	1
MF	GO:0019909	[pyruvate dehydrogenase (lipoamide)] phosphatase regulator activity	2	2	0.276384	1
MF	GO:0043422	protein kinase B binding	10	7	0.276506	1
MF	GO:0004615	phosphomannomutase activity	2	2	0.277358	1
MF	GO:0016661	oxidoreductase activity, acting on other nitrogenous compounds as donors	10	7	0.277547	1
MF	GO:1901981	phosphatidylinositol phosphate binding	168	98	0.279073	1
MF	GO:0044877	protein-containing complex binding	1651	914	0.279503	1
MF	GO:0003777	microtubule motor activity	66	40	0.279676	1
MF	GO:0070039	rRNA (guanosine-2'-O-)-methyltransferase activity	2	2	0.279726	1
MF	GO:0016208	AMP binding	15	10	0.279916	1
MF	GO:0017162	aryl hydrocarbon receptor binding	8	6	0.280739	1
MF	GO:0070016	armadillo repeat domain binding	8	6	0.280817	1
MF	GO:0047946	glutamine N-acyltransferase activity	1	1	0.281576	1
MF	GO:0032452	histone demethylase activity	24	15	0.281912	1
MF	GO:0140457	protein demethylase activity	24	15	0.281912	1
MF	GO:0016417	S-acyltransferase activity	27	16	0.281953	1
MF	GO:0045294	alpha-catenin binding	10	7	0.282413	1
MF	GO:0016868	intramolecular transferase activity, phosphotransferases	9	6	0.282631	1
MF	GO:0098809	nitrite reductase activity	5	4	0.282632	1
MF	GO:0047801	L-cysteine transaminase activity	2	2	0.28303	1
MF	GO:0002134	UTP binding	2	2	0.283185	1
MF	GO:0140993	histone modifying activity	183	104	0.283234	1
MF	GO:0005520	insulin-like growth factor binding	19	13	0.2834	1
MF	GO:0061133	endopeptidase activator activity	15	9	0.28374	1
MF	GO:0047184	1-acylglycerophosphocholine O-acyltransferase activity	7	5	0.283785	1
MF	GO:0015116	sulfate transmembrane transporter activity	16	10	0.284092	1
MF	GO:0004816	asparagine-tRNA ligase activity	2	2	0.284819	1
MF	GO:1904680	peptide transmembrane transporter activity	10	7	0.284953	1
MF	GO:0003858	3-hydroxybutyrate dehydrogenase activity	2	2	0.285375	1
MF	GO:0033798	thyroxine 5-deiodinase activity	2	2	0.287344	1
MF	GO:1990595	mast cell secretagogue receptor activity	1	1	0.287597	1
MF	GO:0032558	adenyl deoxyribonucleotide binding	2	2	0.287618	1
MF	GO:0008124	4-alpha-hydroxytetrahydrobiopterin dehydratase activity	2	2	0.288509	1
MF	GO:0015106	bicarbonate transmembrane transporter activity	30	18	0.288892	1
MF	GO:0005131	growth hormone receptor binding	7	5	0.289084	1
MF	GO:0001640	adenylate cyclase inhibiting G protein-coupled glutamate receptor activity	9	7	0.289214	1
MF	GO:0098988	G protein-coupled glutamate receptor activity	9	7	0.289214	1
MF	GO:0098641	cadherin binding involved in cell-cell adhesion	18	12	0.289214	1
MF	GO:0016807	cysteine-type carboxypeptidase activity	2	2	0.289467	1
MF	GO:0005158	insulin receptor binding	21	14	0.289692	1
MF	GO:0001006	RNA polymerase III type 3 promoter sequence-specific DNA binding	7	5	0.290286	1
MF	GO:0008484	sulfuric ester hydrolase activity	11	8	0.290451	1
MF	GO:0043531	ADP binding	35	22	0.291135	1
MF	GO:0031767	gastric inhibitory polypeptide receptor binding	1	1	0.291373	1
MF	GO:0031685	adenosine receptor binding	7	5	0.291879	1
MF	GO:0034450	ubiquitin-ubiquitin ligase activity	14	9	0.292137	1
MF	GO:0001785	prostaglandin J receptor activity	2	2	0.2923	1
MF	GO:0004956	prostaglandin D receptor activity	2	2	0.2923	1
MF	GO:0032453	histone H3K4 demethylase activity	6	4	0.292974	1
MF	GO:0090554	phosphatidylcholine floppase activity	8	6	0.292998	1
MF	GO:0030742	GTP-dependent protein binding	21	13	0.293917	1
MF	GO:0030235	nitric-oxide synthase regulator activity	6	5	0.294582	1
MF	GO:0046979	TAP2 binding	3	3	0.295033	1
MF	GO:0034634	glutathione transmembrane transporter activity	5	4	0.295465	1
MF	GO:0033149	FFAT motif binding	2	2	0.296257	1
MF	GO:0016273	arginine N-methyltransferase activity	12	8	0.296874	1
MF	GO:0016274	protein-arginine N-methyltransferase activity	12	8	0.296874	1
MF	GO:0004727	prenylated protein tyrosine phosphatase activity	2	2	0.296976	1
MF	GO:0004609	phosphatidylserine decarboxylase activity	2	2	0.297379	1
MF	GO:0086056	voltage-gated calcium channel activity involved in AV node cell action potential	3	3	0.297495	1
MF	GO:0016722	oxidoreductase activity, acting on metal ions	15	9	0.297723	1
MF	GO:0016412	serine O-acyltransferase activity	1	1	0.297818	1
MF	GO:0005010	insulin-like growth factor receptor activity	3	3	0.2986	1
MF	GO:0008172	S-methyltransferase activity	9	6	0.299812	1
MF	GO:0000009	alpha-1,6-mannosyltransferase activity	2	2	0.299828	1
MF	GO:0038064	collagen receptor activity	5	4	0.299839	1
MF	GO:0033721	aldehyde dehydrogenase (NADP+) activity	2	2	0.299951	1
MF	GO:0004756	selenide, water dikinase activity	2	2	0.300402	1
MF	GO:0016781	phosphotransferase activity, paired acceptors	2	2	0.300402	1
MF	GO:0004873	asialoglycoprotein receptor activity	2	2	0.300633	1
MF	GO:0035612	AP-2 adaptor complex binding	8	6	0.301436	1
MF	GO:0004365	glyceraldehyde-3-phosphate dehydrogenase (NAD+) (phosphorylating) activity	2	2	0.301577	1
MF	GO:0043891	glyceraldehyde-3-phosphate dehydrogenase (NAD(P)+) (phosphorylating) activity	2	2	0.301577	1
MF	GO:0043120	tumor necrosis factor binding	7	5	0.302409	1
MF	GO:0140994	RNA polymerase II CTD heptapeptide repeat modifying activity	17	11	0.302522	1
MF	GO:1903135	cupric ion binding	5	4	0.302538	1
MF	GO:0004735	pyrroline-5-carboxylate reductase activity	4	3	0.302985	1
MF	GO:0008821	crossover junction DNA endonuclease activity	6	4	0.30309	1
MF	GO:0004485	methylcrotonoyl-CoA carboxylase activity	2	2	0.30319	1
MF	GO:0001016	RNA polymerase III transcription regulatory region sequence-specific DNA binding	9	6	0.303407	1
MF	GO:0045547	dehydrodolichyl diphosphate synthase activity	2	2	0.303473	1
MF	GO:0000268	peroxisome targeting sequence binding	5	4	0.303721	1
MF	GO:0106260	DNA-DNA tethering activity	2	2	0.306076	1
MF	GO:0140585	promoter-enhancer loop anchoring activity	2	2	0.306076	1
MF	GO:0140587	chromatin loop anchoring activity	2	2	0.306076	1
MF	GO:0043813	phosphatidylinositol-3,5-bisphosphate 5-phosphatase activity	5	4	0.306188	1
MF	GO:0097110	scaffold protein binding	64	40	0.307501	1
MF	GO:0042284	sphingolipid delta-4 desaturase activity	2	2	0.307951	1
MF	GO:0030548	acetylcholine receptor regulator activity	13	8	0.308024	1
MF	GO:0099602	neurotransmitter receptor regulator activity	13	8	0.308024	1
MF	GO:1905502	acetyl-CoA binding	2	2	0.308063	1
MF	GO:0030331	nuclear estrogen receptor binding	39	23	0.309479	1
MF	GO:0044736	acid-sensing ion channel activity	2	2	0.309859	1
MF	GO:0070034	telomerase RNA binding	21	13	0.309904	1
MF	GO:1902936	phosphatidylinositol bisphosphate binding	102	60	0.31003	1
MF	GO:0019768	high-affinity IgE receptor activity	1	1	0.310335	1
MF	GO:0004357	glutamate-cysteine ligase activity	2	2	0.310395	1
MF	GO:0050196	[phosphorylase] phosphatase activity	2	2	0.310578	1
MF	GO:0005344	oxygen carrier activity	14	7	0.311722	1
MF	GO:0005126	cytokine receptor binding	238	117	0.311812	1
MF	GO:0070080	titin Z domain binding	2	2	0.311938	1
MF	GO:0015173	aromatic amino acid transmembrane transporter activity	8	6	0.311995	1
MF	GO:0031770	growth hormone-releasing hormone receptor binding	1	1	0.312037	1
MF	GO:0004352	glutamate dehydrogenase (NAD+) activity	1	1	0.312189	1
MF	GO:0004353	glutamate dehydrogenase [NAD(P)+] activity	1	1	0.312189	1
MF	GO:0004354	glutamate dehydrogenase (NADP+) activity	1	1	0.312189	1
MF	GO:0016639	oxidoreductase activity, acting on the CH-NH2 group of donors, NAD or NADP as acceptor	1	1	0.312189	1
MF	GO:0033192	calmodulin-dependent protein phosphatase activity	5	4	0.312215	1
MF	GO:0030506	ankyrin binding	19	13	0.312634	1
MF	GO:0016817	hydrolase activity, acting on acid anhydrides	741	394	0.313046	1
MF	GO:0016818	hydrolase activity, acting on acid anhydrides, in phosphorus-containing anhydrides	741	394	0.313046	1
MF	GO:0015288	porin activity	6	4	0.313317	1
MF	GO:0051219	phosphoprotein binding	89	52	0.313322	1
MF	GO:0043539	protein serine/threonine kinase activator activity	55	32	0.313391	1
MF	GO:0019888	protein phosphatase regulator activity	85	49	0.313727	1
MF	GO:0140537	transcription regulator activator activity	5	4	0.314331	1
MF	GO:0043997	histone H4K12 acetyltransferase activity	12	8	0.314701	1
MF	GO:0140035	ubiquitination-like modification-dependent protein binding	20	13	0.31479	1
MF	GO:0070696	transmembrane receptor protein serine/threonine kinase binding	20	13	0.314938	1
MF	GO:0001018	mitochondrial promoter sequence-specific DNA binding	2	2	0.315034	1
MF	GO:0050479	glyceryl-ether monooxygenase activity	1	1	0.315391	1
MF	GO:0005154	epidermal growth factor receptor binding	34	20	0.315499	1
MF	GO:0008276	protein methyltransferase activity	88	51	0.316008	1
MF	GO:0036461	BLOC-2 complex binding	2	2	0.317838	1
MF	GO:0005375	copper ion transmembrane transporter activity	6	4	0.317847	1
MF	GO:0044378	non-sequence-specific DNA binding, bending	2	2	0.318102	1
MF	GO:0031856	parathyroid hormone receptor binding	1	1	0.318433	1
MF	GO:0031857	type 1 parathyroid hormone receptor binding	1	1	0.318433	1
MF	GO:0004602	glutathione peroxidase activity	20	11	0.318574	1
MF	GO:0031435	mitogen-activated protein kinase kinase kinase binding	15	10	0.319112	1
MF	GO:0031699	beta-3 adrenergic receptor binding	2	2	0.31934	1
MF	GO:0001162	RNA polymerase II intronic transcription regulatory region sequence-specific DNA binding	8	6	0.319524	1
MF	GO:0050429	calcium-dependent phospholipase C activity	2	2	0.320188	1
MF	GO:0008474	palmitoyl-(protein) hydrolase activity	10	6	0.320762	1
MF	GO:0003846	2-acylglycerol O-acyltransferase activity	6	4	0.321237	1
MF	GO:0030627	pre-mRNA 5'-splice site binding	5	3	0.321303	1
MF	GO:0004622	lysophospholipase activity	24	14	0.321554	1
MF	GO:0004119	cGMP-inhibited cyclic-nucleotide phosphodiesterase activity	2	2	0.321806	1
MF	GO:0016462	pyrophosphatase activity	740	393	0.322126	1
MF	GO:0005436	sodium:phosphate symporter activity	13	8	0.322383	1
MF	GO:0052866	phosphatidylinositol phosphate phosphatase activity	26	16	0.32324	1
MF	GO:0034236	protein kinase A catalytic subunit binding	13	9	0.324329	1
MF	GO:0015333	peptide:proton symporter activity	4	3	0.324676	1
MF	GO:0071916	dipeptide transmembrane transporter activity	4	3	0.324676	1
MF	GO:0051032	nucleic acid transmembrane transporter activity	2	2	0.324787	1
MF	GO:0051033	RNA transmembrane transporter activity	2	2	0.324787	1
MF	GO:0070012	oligopeptidase activity	2	2	0.324976	1
MF	GO:0004448	isocitrate dehydrogenase [NAD(P)+] activity	4	3	0.325188	1
MF	GO:0004089	carbonate dehydratase activity	13	8	0.326507	1
MF	GO:0004114	3',5'-cyclic-nucleotide phosphodiesterase activity	24	16	0.327295	1
MF	GO:0004430	1-phosphatidylinositol 4-kinase activity	4	3	0.328523	1
MF	GO:0035379	carbon dioxide transmembrane transporter activity	4	3	0.328939	1
MF	GO:0034212	peptide N-acetyltransferase activity	44	25	0.329122	1
MF	GO:0002196	Ser-tRNA(Ala) hydrolase activity	2	2	0.329177	1
MF	GO:0086062	voltage-gated sodium channel activity involved in Purkinje myocyte action potential	2	2	0.329351	1
MF	GO:0008270	zinc ion binding	766	411	0.329451	1
MF	GO:0003887	DNA-directed DNA polymerase activity	23	13	0.329504	1
MF	GO:0042731	PH domain binding	8	6	0.329513	1
MF	GO:0008187	poly-pyrimidine tract binding	26	16	0.329891	1
MF	GO:0031696	alpha-2C adrenergic receptor binding	2	2	0.330083	1
MF	GO:0030151	molybdenum ion binding	4	3	0.331203	1
MF	GO:0140610	RNA sequestering activity	2	2	0.331333	1
MF	GO:0004115	3',5'-cyclic-AMP phosphodiesterase activity	17	12	0.332883	1
MF	GO:0004963	follicle-stimulating hormone receptor activity	1	1	0.334336	1
MF	GO:0016418	S-acetyltransferase activity	2	2	0.334584	1
MF	GO:0030021	extracellular matrix structural constituent conferring compression resistance	19	10	0.334987	1
MF	GO:0004314	[acyl-carrier-protein] S-malonyltransferase activity	2	2	0.335415	1
MF	GO:0016419	S-malonyltransferase activity	2	2	0.335415	1
MF	GO:0016420	malonyltransferase activity	2	2	0.335415	1
MF	GO:0031686	A1 adenosine receptor binding	2	2	0.335798	1
MF	GO:0000514	3-sulfino-L-alanine: proton, glutamate antiporter activity	2	2	0.335819	1
MF	GO:0000515	aspartate:glutamate, proton antiporter activity	2	2	0.335819	1
MF	GO:0016433	rRNA (adenine) methyltransferase activity	8	5	0.336335	1
MF	GO:0016917	GABA receptor activity	19	12	0.337362	1
MF	GO:0016504	peptidase activator activity	51	28	0.337822	1
MF	GO:0005140	interleukin-9 receptor binding	1	1	0.338112	1
MF	GO:0004827	proline-tRNA ligase activity	2	2	0.338142	1
MF	GO:0008266	poly(U) RNA binding	23	14	0.338476	1
MF	GO:0052732	phosphoethanolamine phosphatase activity	2	2	0.338795	1
MF	GO:0005228	intracellular sodium activated potassium channel activity	2	2	0.33968	1
MF	GO:0015192	L-phenylalanine transmembrane transporter activity	2	2	0.339813	1
MF	GO:0004046	aminoacylase activity	6	4	0.33997	1
MF	GO:0015036	disulfide oxidoreductase activity	33	19	0.340472	1
MF	GO:0048038	quinone binding	15	9	0.341222	1
MF	GO:0089715	tRNA m6t6A37 methyltransferase activity	1	1	0.341633	1
MF	GO:0031624	ubiquitin conjugating enzyme binding	31	19	0.341642	1
MF	GO:0032813	tumor necrosis factor receptor superfamily binding	46	26	0.341895	1
MF	GO:0002161	aminoacyl-tRNA editing activity	13	8	0.342027	1
MF	GO:0070733	protein adenylyltransferase activity	2	2	0.342244	1
MF	GO:0044020	histone H4R3 methyltransferase activity	4	3	0.342839	1
MF	GO:0016308	1-phosphatidylinositol-4-phosphate 5-kinase activity	9	6	0.343343	1
MF	GO:0016888	endodeoxyribonuclease activity, producing 5'-phosphomonoesters	10	6	0.343362	1
MF	GO:0031682	G-protein gamma-subunit binding	2	2	0.343397	1
MF	GO:0050484	GMP 5'-nucleotidase activity	2	2	0.343509	1
MF	GO:0015390	purine-specific nucleoside:sodium symporter activity	1	1	0.344437	1
MF	GO:0008481	sphinganine kinase activity	2	2	0.344587	1
MF	GO:0017050	D-erythro-sphingosine kinase activity	2	2	0.344587	1
MF	GO:0004712	protein serine/threonine/tyrosine kinase activity	44	27	0.344836	1
MF	GO:0004838	L-tyrosine:2-oxoglutarate aminotransferase activity	1	1	0.345099	1
MF	GO:0070547	L-tyrosine aminotransferase activity	1	1	0.345099	1
MF	GO:0002054	nucleobase binding	4	3	0.345422	1
MF	GO:0035877	death effector domain binding	4	3	0.345776	1
MF	GO:0051525	NFAT protein binding	5	4	0.346076	1
MF	GO:0016628	oxidoreductase activity, acting on the CH-CH group of donors, NAD or NADP as acceptor	32	18	0.346704	1
MF	GO:1901567	fatty acid derivative binding	18	11	0.346842	1
MF	GO:0015126	canalicular bile acid transmembrane transporter activity	1	1	0.347297	1
MF	GO:0004572	mannosyl-oligosaccharide 1,3-1,6-alpha-mannosidase activity	2	2	0.347406	1
MF	GO:0047159	1-alkenylglycerophosphocholine O-acyltransferase activity	2	2	0.347526	1
MF	GO:0050200	plasmalogen synthase activity	2	2	0.347526	1
MF	GO:0009032	thymidine phosphorylase activity	2	2	0.347545	1
MF	GO:0004402	histone acetyltransferase activity	37	21	0.348011	1
MF	GO:0051021	GDP-dissociation inhibitor binding	2	2	0.348188	1
MF	GO:0051022	Rho GDP-dissociation inhibitor binding	2	2	0.348188	1
MF	GO:0001069	regulatory region RNA binding	2	2	0.348459	1
MF	GO:0005548	phospholipid transporter activity	63	37	0.349016	1
MF	GO:0140081	glycosylated region protein binding	3	2	0.349397	1
MF	GO:0043426	MRF binding	5	4	0.349879	1
MF	GO:0016920	pyroglutamyl-peptidase activity	2	2	0.35023	1
MF	GO:0035256	G protein-coupled glutamate receptor binding	10	7	0.350258	1
MF	GO:0030158	protein xylosyltransferase activity	2	2	0.350258	1
MF	GO:0031996	thioesterase binding	9	6	0.350523	1
MF	GO:0004112	cyclic-nucleotide phosphodiesterase activity	26	17	0.350825	1
MF	GO:0043014	alpha-tubulin binding	38	22	0.350914	1
MF	GO:0031730	CCR5 chemokine receptor binding	6	4	0.351125	1
MF	GO:0016312	inositol bisphosphate phosphatase activity	5	4	0.351161	1
MF	GO:0008234	cysteine-type peptidase activity	149	79	0.351588	1
MF	GO:1990269	RNA polymerase II C-terminal domain phosphoserine binding	4	3	0.351593	1
MF	GO:0005160	transforming growth factor beta receptor binding	25	15	0.351623	1
MF	GO:1901681	sulfur compound binding	263	145	0.351759	1
MF	GO:0106411	XMP 5'-nucleosidase activity	6	4	0.352159	1
MF	GO:0004305	ethanolamine kinase activity	4	3	0.352174	1
MF	GO:0043184	vascular endothelial growth factor receptor 2 binding	9	6	0.353585	1
MF	GO:0032574	5'-3' RNA helicase activity	2	2	0.353624	1
MF	GO:0097158	pre-mRNA intronic pyrimidine-rich binding	2	2	0.353696	1
MF	GO:0035500	MH2 domain binding	2	2	0.3537	1
MF	GO:0004525	ribonuclease III activity	2	2	0.353786	1
MF	GO:0032296	double-stranded RNA-specific ribonuclease activity	2	2	0.353786	1
MF	GO:0097016	L27 domain binding	4	3	0.354012	1
MF	GO:0005385	zinc ion transmembrane transporter activity	24	14	0.354047	1
MF	GO:0042626	ATPase-coupled transmembrane transporter activity	92	51	0.35471	1
MF	GO:0005134	interleukin-2 receptor binding	5	3	0.354798	1
MF	GO:0071558	histone H3K27me2/H3K27me3 demethylase activity	2	2	0.354912	1
MF	GO:0015277	kainate selective glutamate receptor activity	5	4	0.355849	1
MF	GO:0004470	malic enzyme activity	4	3	0.35678	1
MF	GO:1990829	C-rich single-stranded DNA binding	2	2	0.35692	1
MF	GO:0030735	carnosine N-methyltransferase activity	1	1	0.356997	1
MF	GO:0098633	collagen fibril binding	2	2	0.357924	1
MF	GO:0008397	sterol 12-alpha-hydroxylase activity	1	1	0.358552	1
MF	GO:0033778	7alpha-hydroxycholest-4-en-3-one 12alpha-hydroxylase activity	1	1	0.358552	1
MF	GO:0033779	5beta-cholestane-3alpha,7alpha-diol 12alpha-hydroxylase activity	1	1	0.358552	1
MF	GO:0034061	DNA polymerase activity	29	16	0.359109	1
MF	GO:0034188	apolipoprotein A-I receptor activity	2	2	0.359478	1
MF	GO:0019911	structural constituent of myelin sheath	9	6	0.359762	1
MF	GO:0000210	NAD+ diphosphatase activity	3	2	0.359849	1
MF	GO:0120283	protein serine/threonine kinase binding	6	4	0.359903	1
MF	GO:0047144	2-acylglycerol-3-phosphate O-acyltransferase activity	9	6	0.35994	1
MF	GO:0004954	prostanoid receptor activity	11	7	0.360427	1
MF	GO:0016831	carboxy-lyase activity	32	18	0.360501	1
MF	GO:0062104	pumilio-response element binding	1	1	0.360528	1
MF	GO:0023029	MHC class Ib protein binding	6	4	0.36135	1
MF	GO:0097602	cullin family protein binding	24	14	0.361821	1
MF	GO:0061768	magnesium:sodium antiporter activity	2	2	0.361859	1
MF	GO:0016744	transketolase or transaldolase activity	4	3	0.362089	1
MF	GO:0034246	mitochondrial transcription factor activity	4	3	0.363266	1
MF	GO:0120170	intraciliary transport particle B binding	4	3	0.363839	1
MF	GO:0010698	acetyltransferase activator activity	4	3	0.36433	1
MF	GO:0070736	protein-glycine ligase activity, initiating	2	2	0.366089	1
MF	GO:0015464	acetylcholine receptor activity	21	12	0.36659	1
MF	GO:0003834	beta-carotene 15,15'-dioxygenase activity	3	2	0.366828	1
MF	GO:0004679	AMP-activated protein kinase activity	8	5	0.366897	1
MF	GO:0004962	endothelin receptor activity	2	2	0.367471	1
MF	GO:0004890	GABA-A receptor activity	16	10	0.367606	1
MF	GO:0008118	N-acetyllactosaminide alpha-2,3-sialyltransferase activity	2	2	0.367649	1
MF	GO:0008307	structural constituent of muscle	41	24	0.368267	1
MF	GO:0051717	inositol-1,3,4,5-tetrakisphosphate 3-phosphatase activity	2	2	0.368318	1
MF	GO:0008531	riboflavin kinase activity	1	1	0.368794	1
MF	GO:0070063	RNA polymerase binding	57	32	0.369269	1
MF	GO:0001098	basal transcription machinery binding	58	33	0.369296	1
MF	GO:0001099	basal RNA polymerase II transcription machinery binding	58	33	0.369296	1
MF	GO:0035613	RNA stem-loop binding	14	9	0.369362	1
MF	GO:0097363	protein O-acetylglucosaminyltransferase activity	2	2	0.369364	1
MF	GO:0140444	cytoskeleton-nuclear membrane anchor activity	5	4	0.369373	1
MF	GO:0044022	histone H3S28 kinase activity	2	2	0.369673	1
MF	GO:0050431	transforming growth factor beta binding	22	14	0.369767	1
MF	GO:0140683	histone H3K9me/H3K9me2 demethylase activity	4	3	0.369917	1
MF	GO:0022889	serine transmembrane transporter activity	9	6	0.370227	1
MF	GO:0031753	endothelial differentiation G protein-coupled receptor binding	2	2	0.370251	1
MF	GO:0031755	Edg-2 lysophosphatidic acid receptor binding	2	2	0.370251	1
MF	GO:0005324	long-chain fatty acid transporter activity	16	9	0.370364	1
MF	GO:0004723	calcium-dependent protein serine/threonine phosphatase activity	7	5	0.370679	1
MF	GO:0017057	6-phosphogluconolactonase activity	2	2	0.370745	1
MF	GO:0030348	syntaxin-3 binding	2	2	0.370913	1
MF	GO:0140296	general transcription initiation factor binding	52	30	0.371251	1
MF	GO:0046848	hydroxyapatite binding	3	2	0.371335	1
MF	GO:0061733	peptide-lysine-N-acetyltransferase activity	41	23	0.371784	1
MF	GO:0016881	acid-amino acid ligase activity	22	13	0.371939	1
MF	GO:0086075	gap junction channel activity involved in cardiac conduction electrical coupling	4	3	0.372147	1
MF	GO:0019782	ISG15 activating enzyme activity	1	1	0.372547	1
MF	GO:0015265	urea channel activity	3	2	0.373146	1
MF	GO:1902387	ceramide 1-phosphate binding	7	4	0.373859	1
MF	GO:0019118	phenanthrene-epoxide hydrolase activity	1	1	0.374622	1
MF	GO:0019119	phenanthrene-9,10-epoxide hydrolase activity	1	1	0.374622	1
MF	GO:0045505	dynein intermediate chain binding	35	21	0.374712	1
MF	GO:0043559	insulin binding	5	4	0.375438	1
MF	GO:0048487	beta-tubulin binding	36	21	0.375861	1
MF	GO:1904399	heparan sulfate binding	4	3	0.375887	1
MF	GO:0140936	histone H2B deubiquitinase activity	2	2	0.375971	1
MF	GO:0003924	GTPase activity	299	157	0.37642	1
MF	GO:0004316	3-oxoacyl-[acyl-carrier-protein] reductase (NADPH) activity	2	2	0.377026	1
MF	GO:0000400	four-way junction DNA binding	16	10	0.377087	1
MF	GO:0031716	calcitonin receptor binding	2	2	0.377506	1
MF	GO:0052720	class II DNA-(apurinic or apyrimidinic site) endonuclease activity	1	1	0.378945	1
MF	GO:0090580	phosphodiesterase activity, acting on 3'-phosphoglycolate-terminated DNA strands	1	1	0.378945	1
MF	GO:0140431	DNA-(abasic site) binding	1	1	0.378945	1
MF	GO:0004329	formate-tetrahydrofolate ligase activity	2	2	0.379133	1
MF	GO:0110050	deaminated glutathione amidase activity	1	1	0.379559	1
MF	GO:0061821	telomeric D-loop binding	4	3	0.379963	1
MF	GO:0050483	IMP 5'-nucleotidase activity	4	3	0.37999	1
MF	GO:0031726	CCR1 chemokine receptor binding	4	2	0.380151	1
MF	GO:0023024	MHC class I protein complex binding	6	4	0.38029	1
MF	GO:0050839	cell adhesion molecule binding	540	303	0.380384	1
MF	GO:0016884	carbon-nitrogen ligase activity, with glutamine as amido-N-donor	10	6	0.380942	1
MF	GO:0043167	ion binding	5635	2992	0.381016	1
MF	GO:0061778	intracellular chloride channel activity	19	12	0.381237	1
MF	GO:0008119	thiopurine S-methyltransferase activity	1	1	0.38127	1
MF	GO:0000340	RNA 7-methylguanosine cap binding	12	8	0.381482	1
MF	GO:0004576	oligosaccharyl transferase activity	6	4	0.381698	1
MF	GO:0017095	heparan sulfate 6-O-sulfotransferase activity	2	2	0.381724	1
MF	GO:0005052	peroxisome matrix targeting signal-1 binding	2	2	0.382042	1
MF	GO:0016780	phosphotransferase activity, for other substituted phosphate groups	22	13	0.382977	1
MF	GO:0004140	dephospho-CoA kinase activity	2	2	0.383162	1
MF	GO:0043924	suramin binding	2	2	0.383683	1
MF	GO:0017111	ribonucleoside triphosphate phosphatase activity	683	362	0.384352	1
MF	GO:0070698	type I activin receptor binding	2	2	0.384946	1
MF	GO:0030519	snoRNP binding	1	1	0.385097	1
MF	GO:0062064	box C/D snoRNP complex binding	1	1	0.385097	1
MF	GO:0004061	arylformamidase activity	1	1	0.385377	1
MF	GO:0038062	protein tyrosine kinase collagen receptor activity	2	2	0.386293	1
MF	GO:0005130	granulocyte colony-stimulating factor receptor binding	1	1	0.386769	1
MF	GO:0001641	group II metabotropic glutamate receptor activity	2	2	0.386916	1
MF	GO:0003857	3-hydroxyacyl-CoA dehydrogenase activity	6	4	0.387045	1
MF	GO:0051880	G-quadruplex DNA binding	10	6	0.387136	1
MF	GO:0016624	oxidoreductase activity, acting on the aldehyde or oxo group of donors, disulfide as acceptor	8	5	0.387307	1
MF	GO:0008080	N-acetyltransferase activity	57	31	0.387502	1
MF	GO:0140613	P-type manganese transporter activity	2	2	0.387653	1
MF	GO:0003951	NAD+ kinase activity	2	2	0.387792	1
MF	GO:0031720	haptoglobin binding	10	4	0.387858	1
MF	GO:0005153	interleukin-8 receptor binding	3	2	0.387953	1
MF	GO:0004691	cAMP-dependent protein kinase activity	5	3	0.388284	1
MF	GO:1990931	mRNA N6-methyladenosine dioxygenase activity	2	2	0.388407	1
MF	GO:0008519	ammonium transmembrane transporter activity	11	7	0.388497	1
MF	GO:0015137	citrate transmembrane transporter activity	4	3	0.388625	1
MF	GO:0015142	tricarboxylic acid transmembrane transporter activity	4	3	0.388625	1
MF	GO:0043121	neurotrophin binding	10	7	0.388976	1
MF	GO:0016840	carbon-nitrogen lyase activity	13	7	0.388995	1
MF	GO:0036009	protein-glutamine N-methyltransferase activity	3	2	0.389278	1
MF	GO:1902118	calcidiol binding	1	1	0.390378	1
MF	GO:0003785	actin monomer binding	24	14	0.390485	1
MF	GO:0008093	cytoskeletal anchor activity	23	15	0.39115	1
MF	GO:0051287	NAD binding	52	29	0.391291	1
MF	GO:0042165	neurotransmitter binding	16	10	0.392231	1
MF	GO:1903924	estradiol binding	1	1	0.392268	1
MF	GO:0015264	methylammonium channel activity	1	1	0.392613	1
MF	GO:0008526	phosphatidylinositol transfer activity	10	7	0.39292	1
MF	GO:0019969	interleukin-10 binding	1	1	0.392994	1
MF	GO:0015278	calcium-release channel activity	18	12	0.393106	1
MF	GO:1901611	phosphatidylglycerol binding	15	9	0.393406	1
MF	GO:0008458	carnitine O-octanoyltransferase activity	3	2	0.393564	1
MF	GO:0016414	O-octanoyltransferase activity	3	2	0.393564	1
MF	GO:0016887	ATP hydrolysis activity	388	209	0.39393	1
MF	GO:0004463	leukotriene-A4 hydrolase activity	1	1	0.394209	1
MF	GO:0034701	tripeptidase activity	1	1	0.394209	1
MF	GO:0045148	tripeptide aminopeptidase activity	1	1	0.394209	1
MF	GO:0050220	prostaglandin-E synthase activity	3	2	0.394697	1
MF	GO:0000033	alpha-1,3-mannosyltransferase activity	3	2	0.395395	1
MF	GO:0060001	minus-end directed microfilament motor activity	1	1	0.395413	1
MF	GO:0015035	protein-disulfide reductase activity	26	15	0.396376	1
MF	GO:0036121	double-stranded DNA helicase activity	2	2	0.396432	1
MF	GO:0052901	spermine:oxygen oxidoreductase (spermidine-forming) activity	2	2	0.396623	1
MF	GO:0008476	protein-tyrosine sulfotransferase activity	2	2	0.396857	1
MF	GO:0015399	primary active transmembrane transporter activity	145	76	0.398024	1
MF	GO:0031867	EP4 subtype prostaglandin E2 receptor binding	1	1	0.398044	1
MF	GO:0032422	purine-rich negative regulatory element binding	4	3	0.398084	1
MF	GO:0016861	intramolecular oxidoreductase activity, interconverting aldoses and ketoses	6	4	0.398139	1
MF	GO:0140102	catalytic activity, acting on a rRNA	23	12	0.398539	1
MF	GO:0016617	4-oxoproline reductase activity	1	1	0.398848	1
MF	GO:0030229	very-low-density lipoprotein particle receptor activity	4	3	0.399313	1
MF	GO:0008427	calcium-dependent protein kinase inhibitor activity	3	2	0.399419	1
MF	GO:0010858	calcium-dependent protein kinase regulator activity	3	2	0.399419	1
MF	GO:0003987	acetate-CoA ligase activity	4	3	0.399995	1
MF	GO:0035035	histone acetyltransferase binding	23	14	0.400177	1
MF	GO:0031729	CCR4 chemokine receptor binding	1	1	0.400259	1
MF	GO:0046817	chemokine receptor antagonist activity	1	1	0.400259	1
MF	GO:0043175	RNA polymerase core enzyme binding	41	23	0.400603	1
MF	GO:0047102	aminomuconate-semialdehyde dehydrogenase activity	1	1	0.400653	1
MF	GO:0042887	amide transmembrane transporter activity	43	24	0.40118	1
MF	GO:0003917	DNA topoisomerase type I (single strand cut, ATP-independent) activity	4	3	0.401199	1
MF	GO:0008120	ceramide glucosyltransferase activity	1	1	0.401758	1
MF	GO:0102769	dihydroceramide glucosyltransferase activity	1	1	0.401758	1
MF	GO:0090722	receptor-receptor interaction	4	3	0.402031	1
MF	GO:0015594	ABC-type putrescine transporter activity	1	1	0.402112	1
MF	GO:0019001	guanyl nucleotide binding	360	188	0.402188	1
MF	GO:0032561	guanyl ribonucleotide binding	360	188	0.402188	1
MF	GO:0140439	protein-cysteine S-stearoyltransferase activity	6	4	0.403023	1
MF	GO:0043273	CTPase activity	4	3	0.403184	1
MF	GO:0034056	estrogen response element binding	10	7	0.40377	1
MF	GO:0008081	phosphoric diester hydrolase activity	83	47	0.403861	1
MF	GO:0008532	N-acetyllactosaminide beta-1,3-N-acetylglucosaminyltransferase activity	4	3	0.404477	1
MF	GO:0004683	calmodulin-dependent protein kinase activity	24	15	0.404525	1
MF	GO:0046966	nuclear thyroid hormone receptor binding	28	16	0.405171	1
MF	GO:0035673	oligopeptide transmembrane transporter activity	6	4	0.405332	1
MF	GO:0102545	phosphatidyl phospholipase B activity	11	7	0.405865	1
MF	GO:0030292	protein tyrosine kinase inhibitor activity	6	4	0.406202	1
MF	GO:0004703	G protein-coupled receptor kinase activity	7	5	0.406429	1
MF	GO:0004817	cysteine-tRNA ligase activity	2	2	0.406561	1
MF	GO:0005527	macrolide binding	12	7	0.406707	1
MF	GO:0106245	L-serine-phosphatidylethanolamine phosphatidyltransferase activity	2	2	0.406772	1
MF	GO:0004454	ketohexokinase activity	1	1	0.408616	1
MF	GO:0140328	floppase activity	15	10	0.409108	1
MF	GO:0042328	heparan sulfate N-acetylglucosaminyltransferase activity	2	2	0.409149	1
MF	GO:0050509	N-acetylglucosaminyl-proteoglycan 4-beta-glucuronosyltransferase activity	2	2	0.409149	1
MF	GO:1905172	RISC complex binding	4	3	0.409266	1
MF	GO:0005272	sodium channel activity	42	25	0.410784	1
MF	GO:0102354	11-cis-retinol dehydrogenase activity	3	2	0.411057	1
MF	GO:0030247	polysaccharide binding	19	10	0.411144	1
MF	GO:0070463	tubulin-dependent ATPase activity	1	1	0.411269	1
MF	GO:0035175	histone H3S10 kinase activity	4	3	0.412142	1
MF	GO:0005157	macrophage colony-stimulating factor receptor binding	3	2	0.412221	1
MF	GO:0003989	acetyl-CoA carboxylase activity	2	2	0.412753	1
MF	GO:0036139	peptidyl-histidine dioxygenase activity	3	2	0.413941	1
MF	GO:0003835	beta-galactoside alpha-2,6-sialyltransferase activity	2	2	0.41448	1
MF	GO:0034211	GTP-dependent protein kinase activity	1	1	0.414544	1
MF	GO:0036479	peroxidase inhibitor activity	1	1	0.414544	1
MF	GO:1904713	beta-catenin destruction complex binding	1	1	0.414544	1
MF	GO:0004912	interleukin-3 receptor activity	1	1	0.415261	1
MF	GO:1990890	netrin receptor binding	2	2	0.415435	1
MF	GO:0031721	hemoglobin alpha binding	5	2	0.415772	1
MF	GO:0005143	interleukin-12 receptor binding	5	3	0.416212	1
MF	GO:0016407	acetyltransferase activity	83	44	0.416341	1
MF	GO:0033142	nuclear progesterone receptor binding	2	2	0.416359	1
MF	GO:0003912	DNA nucleotidylexotransferase activity	1	1	0.416495	1
MF	GO:0004655	porphobilinogen synthase activity	1	1	0.416923	1
MF	GO:1904854	proteasome core complex binding	1	1	0.416923	1
MF	GO:0015269	calcium-activated potassium channel activity	11	7	0.417016	1
MF	GO:0004333	fumarate hydratase activity	1	1	0.417319	1
MF	GO:0016647	oxidoreductase activity, acting on the CH-NH group of donors, oxygen as acceptor	4	3	0.417993	1
MF	GO:0033204	ribonuclease P RNA binding	10	6	0.418069	1
MF	GO:0005543	phospholipid binding	452	251	0.418648	1
MF	GO:0030290	sphingolipid activator protein activity	1	1	0.418855	1
MF	GO:0032428	beta-N-acetylgalactosaminidase activity	1	1	0.418855	1
MF	GO:0004347	glucose-6-phosphate isomerase activity	1	1	0.418944	1
MF	GO:0016713	oxidoreductase activity, acting on paired donors, with incorporation or reduction of molecular oxygen, reduced iron-sulfur protein as one donor, and incorporation of one atom of oxygen	9	4	0.419381	1
MF	GO:0140662	ATP-dependent protein folding chaperone	33	17	0.419808	1
MF	GO:0004435	phosphatidylinositol phospholipase C activity	26	15	0.41984	1
MF	GO:0099530	G protein-coupled receptor activity involved in regulation of postsynaptic membrane potential	4	3	0.420548	1
MF	GO:0140666	annealing activity	8	5	0.420601	1
MF	GO:0042609	CD4 receptor binding	8	5	0.420629	1
MF	GO:0001784	phosphotyrosine residue binding	47	27	0.420899	1
MF	GO:0004307	ethanolaminephosphotransferase activity	3	2	0.420965	1
MF	GO:0001642	group III metabotropic glutamate receptor activity	2	2	0.421282	1
MF	GO:0043237	laminin-1 binding	7	5	0.421294	1
MF	GO:0000250	lanosterol synthase activity	1	1	0.421937	1
MF	GO:0031559	oxidosqualene cyclase activity	1	1	0.421937	1
MF	GO:0004978	corticotropin receptor activity	1	1	0.422167	1
MF	GO:0005231	excitatory extracellular ligand-gated monoatomic ion channel activity	35	19	0.42251	1
MF	GO:0000149	SNARE binding	104	58	0.422984	1
MF	GO:0004819	glutamine-tRNA ligase activity	1	1	0.423111	1
MF	GO:0005234	extracellularly glutamate-gated ion channel activity	2	2	0.423413	1
MF	GO:0070061	fructose binding	6	4	0.423527	1
MF	GO:0015655	alanine:sodium symporter activity	4	3	0.423646	1
MF	GO:0140036	ubiquitin-dependent protein binding	18	11	0.424208	1
MF	GO:0031369	translation initiation factor binding	28	16	0.424243	1
MF	GO:0005109	frizzled binding	36	22	0.424267	1
MF	GO:0070905	serine binding	4	3	0.424597	1
MF	GO:0005253	monoatomic anion channel activity	85	47	0.425416	1
MF	GO:0033842	N-acetyl-beta-glucosaminyl-glycoprotein 4-beta-N-acetylgalactosaminyltransferase activity	2	2	0.42544	1
MF	GO:0030144	alpha-1,6-mannosylglycoprotein 6-beta-N-acetylglucosaminyltransferase activity	2	2	0.426616	1
MF	GO:0099567	calcium ion binding involved in regulation of postsynaptic cytosolic calcium ion concentration	1	1	0.42765	1
MF	GO:1990838	poly(U)-specific exoribonuclease activity, producing 3' uridine cyclic phosphate ends	1	1	0.427704	1
MF	GO:0004758	serine C-palmitoyltransferase activity	5	3	0.427751	1
MF	GO:0016454	C-palmitoyltransferase activity	5	3	0.427751	1
MF	GO:0018773	acetylpyruvate hydrolase activity	1	1	0.428213	1
MF	GO:0034545	fumarylpyruvate hydrolase activity	1	1	0.428213	1
MF	GO:0047621	acylpyruvate hydrolase activity	1	1	0.428213	1
MF	GO:0070279	vitamin B6 binding	54	28	0.428247	1
MF	GO:0030338	CMP-N-acetylneuraminate monooxygenase activity	1	1	0.428667	1
MF	GO:0022849	glutamate-gated calcium ion channel activity	5	4	0.428765	1
MF	GO:0051721	protein phosphatase 2A binding	27	16	0.429007	1
MF	GO:0003943	N-acetylgalactosamine-4-sulfatase activity	2	2	0.429453	1
MF	GO:0019212	phosphatase inhibitor activity	43	24	0.42965	1
MF	GO:0061685	diphthine methylesterase activity	1	1	0.429907	1
MF	GO:0050501	hyaluronan synthase activity	4	3	0.430227	1
MF	GO:0000992	RNA polymerase III cis-regulatory region sequence-specific DNA binding	8	5	0.43047	1
MF	GO:0140037	sumo-dependent protein binding	2	2	0.430629	1
MF	GO:0120241	2-iminobutanoate/2-iminopropanoate deaminase	1	1	0.430974	1
MF	GO:0120242	2-iminobutanoate deaminase activity	1	1	0.430974	1
MF	GO:0120243	2-iminopropanoate deaminase activity	1	1	0.430974	1
MF	GO:0016645	oxidoreductase activity, acting on the CH-NH group of donors	27	15	0.431068	1
MF	GO:0005128	erythropoietin receptor binding	3	2	0.431599	1
MF	GO:0018708	thiol S-methyltransferase activity	1	1	0.431823	1
MF	GO:0033560	folate reductase activity	1	1	0.431899	1
MF	GO:0042393	histone binding	220	120	0.432031	1
MF	GO:0050699	WW domain binding	22	13	0.432175	1
MF	GO:0015172	acidic amino acid transmembrane transporter activity	18	11	0.432453	1
MF	GO:0070095	fructose-6-phosphate binding	4	3	0.432482	1
MF	GO:0016303	1-phosphatidylinositol-3-kinase activity	10	6	0.433061	1
MF	GO:0050113	inositol oxygenase activity	1	1	0.433417	1
MF	GO:0003994	aconitate hydratase activity	3	2	0.434007	1
MF	GO:0102420	sn-1-glycerol-3-phosphate C16:0-DCA-CoA acyl transferase activity	3	2	0.434441	1
MF	GO:0140848	amino acid:monoatomic cation antiporter activity	4	3	0.435177	1
MF	GO:0016662	oxidoreductase activity, acting on other nitrogenous compounds as donors, cytochrome as acceptor	4	3	0.435223	1
MF	GO:0050421	nitrite reductase (NO-forming) activity	4	3	0.435223	1
MF	GO:0140999	histone H3K4 trimethyltransferase activity	9	6	0.435399	1
MF	GO:0005229	intracellular calcium activated chloride channel activity	18	11	0.43579	1
MF	GO:0001025	RNA polymerase III general transcription initiation factor binding	4	3	0.43603	1
MF	GO:0035403	histone H3T6 kinase activity	2	2	0.43605	1
MF	GO:0008962	phosphatidylglycerophosphatase activity	1	1	0.436196	1
MF	GO:0086059	voltage-gated calcium channel activity involved SA node cell action potential	2	2	0.436565	1
MF	GO:0004738	pyruvate dehydrogenase activity	5	3	0.437117	1
MF	GO:0034603	pyruvate dehydrogenase [NAD(P)+] activity	5	3	0.437117	1
MF	GO:0034604	pyruvate dehydrogenase (NAD+) activity	5	3	0.437117	1
MF	GO:0050897	cobalt ion binding	1	1	0.437226	1
MF	GO:0097383	dIDP phosphatase activity	1	1	0.437226	1
MF	GO:0008887	glycerate kinase activity	1	1	0.437274	1
MF	GO:0017025	TBP-class protein binding	24	14	0.437769	1
MF	GO:0005007	fibroblast growth factor receptor activity	5	4	0.438045	1
MF	GO:0015271	outward rectifier potassium channel activity	26	16	0.438671	1
MF	GO:0005528	FK506 binding	10	6	0.438676	1
MF	GO:0031690	adrenergic receptor binding	18	11	0.439053	1
MF	GO:0032440	2-alkenal reductase [NAD(P)+] activity	1	1	0.439104	1
MF	GO:0035798	2-alkenal reductase (NADP+) activity	1	1	0.439104	1
MF	GO:0036185	13-lipoxin reductase activity	1	1	0.439104	1
MF	GO:0097257	leukotriene B4 12-hydroxy dehydrogenase activity	1	1	0.439104	1
MF	GO:0017075	syntaxin-1 binding	19	11	0.439174	1
MF	GO:0061666	UFM1 ligase activity	1	1	0.439219	1
MF	GO:0030274	LIM domain binding	6	4	0.439622	1
MF	GO:0034593	phosphatidylinositol bisphosphate phosphatase activity	22	13	0.439829	1
MF	GO:1902379	chemoattractant activity involved in axon guidance	2	2	0.440161	1
MF	GO:0004687	myosin light chain kinase activity	4	3	0.440244	1
MF	GO:0035373	chondroitin sulfate proteoglycan binding	2	2	0.440336	1
MF	GO:0030197	extracellular matrix constituent, lubricant activity	3	2	0.440709	1
MF	GO:0004897	ciliary neurotrophic factor receptor activity	4	3	0.441041	1
MF	GO:0070717	poly-purine tract binding	28	16	0.441079	1
MF	GO:0140826	zinc:proton antiporter activity	3	2	0.441084	1
MF	GO:0004398	histidine decarboxylase activity	1	1	0.441134	1
MF	GO:0009931	calcium-dependent protein serine/threonine kinase activity	22	14	0.441192	1
MF	GO:0035438	cyclic-di-GMP binding	1	1	0.441291	1
MF	GO:0004955	prostaglandin receptor activity	10	6	0.4422	1
MF	GO:0004056	argininosuccinate lyase activity	1	1	0.442382	1
MF	GO:0000403	Y-form DNA binding	4	3	0.442492	1
MF	GO:0032407	MutSalpha complex binding	7	4	0.442531	1
MF	GO:0140996	histone H3 kinase activity	11	7	0.44262	1
MF	GO:0004673	protein histidine kinase activity	1	1	0.442801	1
MF	GO:0106264	protein serine kinase activity (using GTP as donor)	1	1	0.442998	1
MF	GO:0062060	NuA4 histone acetyltransferase complex binding	1	1	0.443804	1
MF	GO:0008143	poly(A) binding	23	13	0.443858	1
MF	GO:0050115	myosin-light-chain-phosphatase activity	1	1	0.443912	1
MF	GO:0008373	sialyltransferase activity	21	13	0.443952	1
MF	GO:0140940	histone H2A methyltransferase activity	3	2	0.443993	1
MF	GO:0016843	amine-lyase activity	1	1	0.44475	1
MF	GO:0016844	strictosidine synthase activity	1	1	0.44475	1
MF	GO:0016893	endonuclease activity, active with either ribo- or deoxyribonucleic acids and producing 5'-phosphomonoesters	34	18	0.4449	1
MF	GO:0008097	5S rRNA binding	9	5	0.444928	1
MF	GO:0047696	beta-adrenergic receptor kinase activity	4	3	0.445115	1
MF	GO:0046659	digestive hormone activity	1	1	0.445389	1
MF	GO:0004690	cyclic nucleotide-dependent protein kinase activity	7	4	0.4454	1
MF	GO:0034040	ATPase-coupled lipid transmembrane transporter activity	8	5	0.446411	1
MF	GO:0016684	oxidoreductase activity, acting on peroxide as acceptor	54	27	0.446557	1
MF	GO:0047058	vitamin-K-epoxide reductase (warfarin-insensitive) activity	1	1	0.44667	1
MF	GO:0120013	lipid transfer activity	54	30	0.446694	1
MF	GO:0008983	protein-glutamate O-methyltransferase activity	1	1	0.446898	1
MF	GO:0097023	fructose 6-phosphate aldolase activity	1	1	0.446898	1
MF	GO:0103026	fructose-1-phosphatase activity	1	1	0.446898	1
MF	GO:0044717	8-hydroxy-dADP phosphatase activity	1	1	0.447064	1
MF	GO:0038036	sphingosine-1-phosphate receptor activity	8	5	0.447166	1
MF	GO:0031418	L-ascorbic acid binding	20	12	0.447942	1
MF	GO:0004832	valine-tRNA ligase activity	2	2	0.448054	1
MF	GO:0004144	diacylglycerol O-acyltransferase activity	5	3	0.448205	1
MF	GO:0008568	microtubule severing ATPase activity	8	5	0.448238	1
MF	GO:0039552	RIG-I binding	4	3	0.448353	1
MF	GO:0001010	RNA polymerase II sequence-specific DNA-binding transcription factor recruiting activity	1	1	0.449189	1
MF	GO:0016830	carbon-carbon lyase activity	48	25	0.449347	1
MF	GO:0042030	ATPase inhibitor activity	5	3	0.449464	1
MF	GO:0004385	guanylate kinase activity	7	5	0.44947	1
MF	GO:0008332	low voltage-gated calcium channel activity	2	2	0.44965	1
MF	GO:0015433	ABC-type peptide antigen transporter activity	2	2	0.449773	1
MF	GO:0005525	GTP binding	340	176	0.450228	1
MF	GO:0048019	receptor antagonist activity	16	9	0.450526	1
MF	GO:0016278	lysine N-methyltransferase activity	57	33	0.450704	1
MF	GO:0051427	hormone receptor binding	29	15	0.451582	1
MF	GO:0072320	volume-sensitive chloride channel activity	4	3	0.451584	1
MF	GO:0018675	(S)-limonene 6-monooxygenase activity	2	1	0.451947	1
MF	GO:0018676	(S)-limonene 7-monooxygenase activity	2	1	0.451947	1
MF	GO:0019113	limonene monooxygenase activity	2	1	0.451947	1
MF	GO:0052741	(R)-limonene 6-monooxygenase activity	2	1	0.451947	1
MF	GO:0004864	protein phosphatase inhibitor activity	40	22	0.45205	1
MF	GO:0005371	tricarboxylate secondary active transmembrane transporter activity	1	1	0.452104	1
MF	GO:0071913	citrate secondary active transmembrane transporter activity	1	1	0.452104	1
MF	GO:0099511	voltage-gated calcium channel activity involved in regulation of cytosolic calcium levels	4	3	0.452303	1
MF	GO:0099626	voltage-gated calcium channel activity involved in regulation of presynaptic cytosolic calcium levels	4	3	0.452303	1
MF	GO:0140947	histone H3K9me2 methyltransferase activity	7	5	0.452403	1
MF	GO:0030345	structural constituent of tooth enamel	4	2	0.452915	1
MF	GO:0016929	deSUMOylase activity	7	4	0.453582	1
MF	GO:0016641	oxidoreductase activity, acting on the CH-NH2 group of donors, oxygen as acceptor	14	8	0.453639	1
MF	GO:0045295	gamma-catenin binding	12	8	0.453654	1
MF	GO:0019842	vitamin binding	143	75	0.453702	1
MF	GO:0008843	endochitinase activity	1	1	0.454053	1
MF	GO:0015312	polyamine:proton antiporter activity	1	1	0.454453	1
MF	GO:0034647	histone H3K4me/H3K4me2/H3K4me3 demethylase activity	3	2	0.454978	1
MF	GO:0050567	glutaminyl-tRNA synthase (glutamine-hydrolyzing) activity	3	2	0.455663	1
MF	GO:0005200	structural constituent of cytoskeleton	100	54	0.456324	1
MF	GO:0019769	low-affinity IgE receptor activity	1	1	0.456393	1
MF	GO:0140517	protein-RNA adaptor activity	4	3	0.456557	1
MF	GO:0005345	purine nucleobase transmembrane transporter activity	9	5	0.456574	1
MF	GO:0005172	vascular endothelial growth factor receptor binding	12	7	0.456689	1
MF	GO:0051539	4 iron, 4 sulfur cluster binding	43	23	0.45835	1
MF	GO:0004475	mannose-1-phosphate guanylyltransferase (GTP) activity	1	1	0.458352	1
MF	GO:0035478	chylomicron binding	1	1	0.458535	1
MF	GO:0070006	metalloaminopeptidase activity	24	14	0.458595	1
MF	GO:0034986	iron chaperone activity	3	2	0.459324	1
MF	GO:0019807	aspartoacylase activity	1	1	0.459556	1
MF	GO:0016769	transferase activity, transferring nitrogenous groups	26	14	0.459642	1
MF	GO:0034237	protein kinase A regulatory subunit binding	24	14	0.459815	1
MF	GO:0004464	leukotriene-C4 synthase activity	5	3	0.460009	1
MF	GO:0004826	phenylalanine-tRNA ligase activity	4	3	0.460974	1
MF	GO:0102264	tRNA-dihydrouridine20 synthase activity	1	1	0.461017	1
MF	GO:0016891	RNA endonuclease activity, producing 5'-phosphomonoesters	28	15	0.461102	1
MF	GO:0033857	diphosphoinositol-pentakisphosphate kinase activity	2	1	0.461201	1
MF	GO:0004733	pyridoxamine phosphate oxidase activity	1	1	0.461412	1
MF	GO:0008973	phosphopentomutase activity	1	1	0.461447	1
MF	GO:0097109	neuroligin family protein binding	5	4	0.46164	1
MF	GO:0001093	TFIIB-class transcription factor binding	4	3	0.461748	1
MF	GO:0004578	chitobiosyldiphosphodolichol beta-mannosyltransferase activity	1	1	0.461948	1
MF	GO:0019187	beta-1,4-mannosyltransferase activity	1	1	0.461948	1
MF	GO:0017124	SH3 domain binding	115	66	0.462117	1
MF	GO:0140326	ATPase-coupled intramembrane lipid transporter activity	26	16	0.462496	1
MF	GO:0005518	collagen binding	68	39	0.462598	1
MF	GO:0102194	protein-fructosamine 3-kinase activity	1	1	0.462837	1
MF	GO:0035299	inositol pentakisphosphate 2-kinase activity	1	1	0.463102	1
MF	GO:0052917	dolichyl-P-Man:Man(7)GlcNAc(2)-PP-dolichol alpha-1,6-mannosyltransferase	1	1	0.464073	1
MF	GO:0004465	lipoprotein lipase activity	9	5	0.464571	1
MF	GO:0120014	phospholipid transfer activity	25	14	0.464587	1
MF	GO:0052858	peptidyl-lysine acetyltransferase activity	1	1	0.4646	1
MF	GO:0004620	phospholipase activity	103	53	0.466162	1
MF	GO:0017017	MAP kinase tyrosine/serine/threonine phosphatase activity	11	7	0.466346	1
MF	GO:0052925	dol-P-Man:Man(5)GlcNAc(2)-PP-Dol alpha-1,3-mannosyltransferase activity	1	1	0.466881	1
MF	GO:0046915	transition metal ion transmembrane transporter activity	40	22	0.4671	1
MF	GO:0047555	3',5'-cyclic-GMP phosphodiesterase activity	16	10	0.467181	1
MF	GO:0042800	histone H3K4 methyltransferase activity	18	11	0.467842	1
MF	GO:0016842	amidine-lyase activity	7	4	0.468153	1
MF	GO:0051786	all-trans-retinol 13,14-reductase activity	1	1	0.468552	1
MF	GO:0004750	D-ribulose-phosphate 3-epimerase activity	1	1	0.468877	1
MF	GO:0004852	uroporphyrinogen-III synthase activity	1	1	0.469065	1
MF	GO:0005035	death receptor activity	11	7	0.469844	1
MF	GO:0008761	UDP-N-acetylglucosamine 2-epimerase activity	1	1	0.470054	1
MF	GO:0009384	N-acylmannosamine kinase activity	1	1	0.470054	1
MF	GO:0047323	[3-methyl-2-oxobutanoate dehydrogenase (acetyl-transferring)] kinase activity	1	1	0.470207	1
MF	GO:0030170	pyridoxal phosphate binding	53	27	0.470301	1
MF	GO:0016410	N-acyltransferase activity	80	41	0.470412	1
MF	GO:0070694	deoxyribonucleoside 5'-monophosphate N-glycosidase activity	1	1	0.470495	1
MF	GO:0160072	ubiquitin ligase complex scaffold activity	6	4	0.470837	1
MF	GO:0047992	hydroxylysine kinase activity	1	1	0.471241	1
MF	GO:0008327	methyl-CpG binding	24	14	0.471358	1
MF	GO:0070402	NADPH binding	15	8	0.471618	1
MF	GO:0008579	JUN kinase phosphatase activity	1	1	0.471849	1
MF	GO:0042625	ATPase-coupled ion transmembrane transporter activity	24	13	0.47186	1
MF	GO:0044769	ATPase activity, coupled to transmembrane movement of ions, rotational mechanism	24	13	0.47186	1
MF	GO:0046961	proton-transporting ATPase activity, rotational mechanism	24	13	0.47186	1
MF	GO:0052744	phosphatidylinositol monophosphate phosphatase activity	11	7	0.472101	1
MF	GO:0022884	macromolecule transmembrane transporter activity	30	16	0.472311	1
MF	GO:0004742	dihydrolipoyllysine-residue acetyltransferase activity	1	1	0.472741	1
MF	GO:0008376	acetylgalactosaminyltransferase activity	34	20	0.472801	1
MF	GO:0031707	endothelin A receptor binding	1	1	0.472842	1
MF	GO:0061920	protein propionyltransferase activity	1	1	0.473077	1
MF	GO:0120300	peptide lactyltransferase activity	1	1	0.473077	1
MF	GO:0120301	histone lactyltransferase activity	1	1	0.473077	1
MF	GO:0140068	histone crotonyltransferase activity	1	1	0.473077	1
MF	GO:0140069	histone butyryltransferase activity	1	1	0.473077	1
MF	GO:0140908	histone H3K122 acetyltransferase activity	1	1	0.473077	1
MF	GO:0042288	MHC class I protein binding	17	9	0.473247	1
MF	GO:0033130	acetylcholine receptor binding	11	7	0.473555	1
MF	GO:0008890	glycine C-acetyltransferase activity	1	1	0.473631	1
MF	GO:0004322	ferroxidase activity	5	3	0.474913	1
MF	GO:0016724	oxidoreductase activity, acting on metal ions, oxygen as acceptor	5	3	0.474913	1
MF	GO:0005230	extracellular ligand-gated monoatomic ion channel activity	68	38	0.475024	1
MF	GO:0004362	glutathione-disulfide reductase (NADP) activity	1	1	0.475052	1
MF	GO:0047372	acylglycerol lipase activity	15	9	0.475112	1
MF	GO:0070089	chloride-activated potassium channel activity	1	1	0.475634	1
MF	GO:0004913	interleukin-4 receptor activity	1	1	0.475801	1
MF	GO:0042164	interleukin-12 alpha subunit binding	1	1	0.47585	1
MF	GO:0005222	intracellular cAMP-activated cation channel activity	8	5	0.476002	1
MF	GO:0004065	arylsulfatase activity	9	6	0.47655	1
MF	GO:0016860	intramolecular oxidoreductase activity	47	24	0.476943	1
MF	GO:0008419	RNA lariat debranching enzyme activity	1	1	0.477226	1
MF	GO:0008168	methyltransferase activity	198	104	0.478435	1
MF	GO:0032934	sterol binding	60	34	0.478885	1
MF	GO:0030791	arsenite methyltransferase activity	1	1	0.479052	1
MF	GO:0008301	DNA binding, bending	16	9	0.47972	1
MF	GO:0140303	intramembrane lipid transporter activity	41	24	0.479966	1
MF	GO:0031748	D1 dopamine receptor binding	6	4	0.480042	1
MF	GO:0004506	squalene monooxygenase activity	1	1	0.480312	1
MF	GO:0015227	acyl carnitine transmembrane transporter activity	1	1	0.48098	1
MF	GO:0010437	9,10 (9', 10')-carotenoid-cleaving dioxygenase activity	1	1	0.481679	1
MF	GO:0102076	beta,beta-carotene-9',10'-cleaving oxygenase activity	1	1	0.481679	1
MF	GO:0043183	vascular endothelial growth factor receptor 1 binding	3	2	0.481886	1
MF	GO:0140314	calcium ion sequestering activity	1	1	0.481955	1
MF	GO:0030395	lactose binding	1	1	0.48215	1
MF	GO:0002060	purine nucleobase binding	3	2	0.482155	1
MF	GO:0004459	L-lactate dehydrogenase activity	5	3	0.482641	1
MF	GO:0004952	dopamine neurotransmitter receptor activity	5	3	0.48366	1
MF	GO:0120230	recombinase activator activity	1	1	0.484126	1
MF	GO:0016714	oxidoreductase activity, acting on paired donors, with incorporation or reduction of molecular oxygen, reduced pteridine as one donor, and incorporation of one atom of oxygen	7	4	0.485342	1
MF	GO:0004969	histamine receptor activity	6	4	0.485656	1
MF	GO:1990244	histone H2AT120 kinase activity	1	1	0.485809	1
MF	GO:0008409	5'-3' exonuclease activity	19	10	0.48603	1
MF	GO:0005175	CD27 receptor binding	1	1	0.486408	1
MF	GO:0030957	Tat protein binding	10	6	0.486452	1
MF	GO:0016992	lipoate synthase activity	1	1	0.486586	1
MF	GO:0016638	oxidoreductase activity, acting on the CH-NH2 group of donors	17	9	0.486605	1
MF	GO:0005302	L-tyrosine transmembrane transporter activity	1	1	0.487153	1
MF	GO:0004479	methionyl-tRNA formyltransferase activity	1	1	0.487315	1
MF	GO:0004123	cystathionine gamma-lyase activity	1	1	0.488092	1
MF	GO:0044540	L-cystine L-cysteine-lyase (deaminating)	1	1	0.488092	1
MF	GO:0047982	homocysteine desulfhydrase activity	1	1	0.488092	1
MF	GO:0080146	L-cysteine desulfhydrase activity	1	1	0.488092	1
MF	GO:0098606	selenocystathionine gamma-lyase activity	1	1	0.488092	1
MF	GO:0004634	phosphopyruvate hydratase activity	3	2	0.488269	1
MF	GO:0086082	cell adhesive protein binding involved in AV node cell-bundle of His cell communication	1	1	0.48827	1
MF	GO:0070742	C2H2 zinc finger domain binding	12	8	0.488901	1
MF	GO:0033885	10-hydroxy-9-(phosphonooxy)octadecanoate phosphatase activity	1	1	0.489145	1
MF	GO:0004325	ferrochelatase activity	1	1	0.489486	1
MF	GO:0070576	vitamin D 24-hydroxylase activity	3	2	0.489571	1
MF	GO:0043829	tRNA-specific adenosine-37 deaminase activity	1	1	0.489874	1
MF	GO:0062054	fluoride channel activity	1	1	0.490117	1
MF	GO:1903425	fluoride transmembrane transporter activity	1	1	0.490117	1
MF	GO:0034711	inhibin binding	3	2	0.49052	1
MF	GO:0052909	18S rRNA (adenine(1779)-N(6)/adenine(1780)-N(6))-dimethyltransferase activity	1	1	0.490636	1
MF	GO:0044508	glucagon-like peptide 1 receptor activity	1	1	0.490684	1
MF	GO:0004397	histidine ammonia-lyase activity	1	1	0.491283	1
MF	GO:0070523	11-beta-hydroxysteroid dehydrogenase (NAD+) activity	1	1	0.491413	1
MF	GO:0008506	sucrose:proton symporter activity	4	3	0.491495	1
MF	GO:0008515	sucrose transmembrane transporter activity	4	3	0.491495	1
MF	GO:0009669	sucrose:monoatomic cation symporter activity	4	3	0.491495	1
MF	GO:0015154	disaccharide transmembrane transporter activity	4	3	0.491495	1
MF	GO:0015157	oligosaccharide transmembrane transporter activity	4	3	0.491495	1
MF	GO:0002055	adenine binding	1	1	0.491656	1
MF	GO:0003999	adenine phosphoribosyltransferase activity	1	1	0.491656	1
MF	GO:0106130	purine phosphoribosyltransferase activity	1	1	0.491656	1
MF	GO:0031773	kisspeptin receptor binding	1	1	0.491931	1
MF	GO:0000016	lactase activity	1	1	0.492238	1
MF	GO:0080079	cellobiose glucosidase activity	1	1	0.492238	1
MF	GO:0140749	phlorizin hydrolase activity	1	1	0.492238	1
MF	GO:0004476	mannose-6-phosphate isomerase activity	1	1	0.492465	1
MF	GO:1990226	histone methyltransferase binding	15	9	0.492469	1
MF	GO:0000036	acyl carrier activity	1	1	0.492659	1
MF	GO:0044620	ACP phosphopantetheine attachment site binding	1	1	0.492659	1
MF	GO:0051192	prosthetic group binding	1	1	0.492659	1
MF	GO:0140414	phosphopantetheine-dependent carrier activity	1	1	0.492659	1
MF	GO:0003688	DNA replication origin binding	15	8	0.492825	1
MF	GO:0050038	L-xylulose reductase (NADP+) activity	1	1	0.492951	1
MF	GO:0008469	histone arginine N-methyltransferase activity	3	2	0.493	1
MF	GO:0047391	alkylglycerophosphoethanolamine phosphodiesterase activity	1	1	0.493161	1
MF	GO:0004395	hexaprenyldihydroxybenzoate methyltransferase activity	1	1	0.493242	1
MF	GO:0008689	3-demethylubiquinone-9 3-O-methyltransferase activity	1	1	0.493242	1
MF	GO:0010420	3,4-dihydroxy-5-polyprenylbenzoic acid O-methyltransferase activity	1	1	0.493242	1
MF	GO:0044595	decaprenyldihydroxybenzoate methyltransferase activity	1	1	0.493242	1
MF	GO:0044596	3-demethylubiquinol-10 3-O-methyltransferase activity	1	1	0.493242	1
MF	GO:0061542	3-demethylubiquinol-n 3-O-methyltransferase activity	1	1	0.493242	1
MF	GO:0004198	calcium-dependent cysteine-type endopeptidase activity	16	9	0.493266	1
MF	GO:0001851	complement component C3b binding	9	4	0.493267	1
MF	GO:0048244	phytanoyl-CoA dioxygenase activity	1	1	0.49334	1
MF	GO:0008254	3'-nucleotidase activity	1	1	0.493842	1
MF	GO:0097657	3',5'-nucleotide bisphosphate phosphatase activity	1	1	0.493842	1
MF	GO:0061608	nuclear import signal receptor activity	20	11	0.493891	1
MF	GO:0102390	mycophenolic acid acyl-glucuronide esterase activity	1	1	0.494215	1
MF	GO:0000405	bubble DNA binding	8	5	0.494474	1
MF	GO:0008453	alanine-glyoxylate transaminase activity	3	2	0.495125	1
MF	GO:0000721	(R,R)-butanediol dehydrogenase activity	1	1	0.496199	1
MF	GO:0003939	L-iditol 2-dehydrogenase activity	1	1	0.496199	1
MF	GO:0031320	hexitol dehydrogenase activity	1	1	0.496199	1
MF	GO:0046526	D-xylulose reductase activity	1	1	0.496199	1
MF	GO:0047833	D-sorbitol dehydrogenase (acceptor) activity	1	1	0.496199	1
MF	GO:0050255	ribitol 2-dehydrogenase activity	1	1	0.496199	1
MF	GO:0043515	kinetochore binding	6	4	0.49626	1
MF	GO:2001069	glycogen binding	7	4	0.496269	1
MF	GO:0036143	kringle domain binding	1	1	0.49646	1
MF	GO:0031687	A2A adenosine receptor binding	3	2	0.496462	1
MF	GO:0140658	ATP-dependent chromatin remodeler activity	33	19	0.496683	1
MF	GO:0043185	vascular endothelial growth factor receptor 3 binding	1	1	0.496704	1
MF	GO:0016775	phosphotransferase activity, nitrogenous group as acceptor	5	3	0.497368	1
MF	GO:0016494	C-X-C chemokine receptor activity	7	4	0.497763	1
MF	GO:0008559	ABC-type xenobiotic transporter activity	14	8	0.498096	1
MF	GO:0015636	short-chain fatty acid transmembrane transporter activity	3	2	0.49814	1
MF	GO:0022848	acetylcholine-gated monoatomic cation-selective channel activity	22	11	0.498315	1
MF	GO:0061929	gamma-glutamylaminecyclotransferase activity	1	1	0.498884	1
MF	GO:0016279	protein-lysine N-methyltransferase activity	56	32	0.499935	1
MF	GO:0003837	beta-ureidopropionase activity	1	1	0.500965	1
MF	GO:0050337	thiosulfate-thiol sulfurtransferase activity	1	1	0.501911	1
MF	GO:0032451	demethylase activity	34	19	0.502543	1
MF	GO:0098879	structural constituent of postsynaptic specialization	4	3	0.503374	1
MF	GO:0004034	aldose 1-epimerase activity	1	1	0.503476	1
MF	GO:0140808	NAD+-protein-tyrosine ADP-ribosyltransferase activity	1	1	0.503826	1
MF	GO:0140815	NAD+-protein-histidine ADP-ribosyltransferase activity	1	1	0.503826	1
MF	GO:0140816	NAD+-histone H2BS6 serine ADP-ribosyltransferase activity	1	1	0.503826	1
MF	GO:0140817	NAD+-histone H3S10 serine ADP-ribosyltransferase activity	1	1	0.503826	1
MF	GO:0140822	NAD+-histone H2BE35 glutamate ADP-ribosyltransferase activity	1	1	0.503826	1
MF	GO:0004108	citrate (Si)-synthase activity	1	1	0.503843	1
MF	GO:0036440	citrate synthase activity	1	1	0.503843	1
MF	GO:0016409	palmitoyltransferase activity	34	18	0.504064	1
MF	GO:0052731	phosphocholine phosphatase activity	1	1	0.50446	1
MF	GO:0004149	dihydrolipoyllysine-residue succinyltransferase activity	1	1	0.50466	1
MF	GO:0016751	S-succinyltransferase activity	1	1	0.50466	1
MF	GO:0004760	serine-pyruvate transaminase activity	1	1	0.504726	1
MF	GO:0001648	proteinase-activated receptor activity	5	3	0.505201	1
MF	GO:0015057	thrombin-activated receptor activity	5	3	0.505201	1
MF	GO:0033737	1-pyrroline dehydrogenase activity	1	1	0.505344	1
MF	GO:0047105	4-trimethylammoniobutyraldehyde dehydrogenase activity	1	1	0.505344	1
MF	GO:0140948	histone H3K9 monomethyltransferase activity	6	4	0.505499	1
MF	GO:0030369	ICAM-3 receptor activity	3	2	0.505872	1
MF	GO:0047560	3-dehydrosphinganine reductase activity	1	1	0.505912	1
MF	GO:0045569	TRAIL binding	5	3	0.505984	1
MF	GO:0030275	LRR domain binding	16	9	0.506148	1
MF	GO:0043993	histone H3K18 acetyltransferase activity	1	1	0.506346	1
MF	GO:0106075	peptide N-succinyltransferase activity	1	1	0.506346	1
MF	GO:0106078	histone succinyltransferase activity	1	1	0.506346	1
MF	GO:0106228	peptide glutaryltransferase activity	1	1	0.506346	1
MF	GO:0106229	histone glutaryltransferase activity	1	1	0.506346	1
MF	GO:0015135	glucuronate transmembrane transporter activity	1	1	0.506363	1
MF	GO:0015136	sialic acid transmembrane transporter activity	1	1	0.506363	1
MF	GO:0015538	sialic acid:proton symporter activity	1	1	0.506363	1
MF	GO:0042880	D-glucuronate transmembrane transporter activity	1	1	0.506363	1
MF	GO:0008488	gamma-glutamyl carboxylase activity	1	1	0.506379	1
MF	GO:0030337	DNA polymerase processivity factor activity	3	2	0.506385	1
MF	GO:0042166	acetylcholine binding	10	6	0.506567	1
MF	GO:0035226	glutamate-cysteine ligase catalytic subunit binding	1	1	0.506597	1
MF	GO:0004621	glycosylphosphatidylinositol phospholipase D activity	1	1	0.506714	1
MF	GO:0004441	inositol-1,4-bisphosphate 1-phosphatase activity	1	1	0.507867	1
MF	GO:0052829	inositol-1,3,4-trisphosphate 1-phosphatase activity	1	1	0.507867	1
MF	GO:0005020	stem cell factor receptor activity	1	1	0.508152	1
MF	GO:0008240	tripeptidyl-peptidase activity	3	2	0.508448	1
MF	GO:0004098	cerebroside-sulfatase activity	1	1	0.508587	1
MF	GO:0008753	NADPH dehydrogenase (quinone) activity	3	2	0.508747	1
MF	GO:0015087	cobalt ion transmembrane transporter activity	1	1	0.509039	1
MF	GO:0015094	lead ion transmembrane transporter activity	1	1	0.509039	1
MF	GO:0015099	nickel cation transmembrane transporter activity	1	1	0.509039	1
MF	GO:0047536	2-aminoadipate transaminase activity	1	1	0.509374	1
MF	GO:0047958	glycine:2-oxoglutarate aminotransferase activity	1	1	0.509374	1
MF	GO:0050094	methionine-glyoxylate transaminase activity	1	1	0.509374	1
MF	GO:0140911	pore-forming activity	4	2	0.509406	1
MF	GO:0017125	deoxycytidyl transferase activity	1	1	0.509558	1
MF	GO:0005053	peroxisome matrix targeting signal-2 binding	1	1	0.509792	1
MF	GO:0030553	cGMP binding	14	8	0.51017	1
MF	GO:0004069	L-aspartate:2-oxoglutarate aminotransferase activity	3	2	0.510223	1
MF	GO:0005068	transmembrane receptor protein tyrosine kinase adaptor activity	17	10	0.510282	1
MF	GO:0106261	tRNA uridine(34) acetyltransferase activity	1	1	0.510496	1
MF	GO:0032184	SUMO polymer binding	5	3	0.510903	1
MF	GO:1905574	ganglioside GM2 binding	1	1	0.511133	1
MF	GO:1905575	ganglioside GM3 binding	1	1	0.511133	1
MF	GO:1905577	ganglioside GP1c binding	1	1	0.511133	1
MF	GO:0008116	prostaglandin-I synthase activity	1	1	0.511385	1
MF	GO:0061770	translation elongation factor binding	3	2	0.511766	1
MF	GO:0033883	pyridoxal phosphatase activity	3	2	0.511946	1
MF	GO:0031769	glucagon receptor binding	2	1	0.512206	1
MF	GO:0005316	high-affinity inorganic phosphate:sodium symporter activity	1	1	0.512491	1
MF	GO:0061811	ADP-ribosyl cyclase activity	1	1	0.512827	1
MF	GO:0061812	cyclic ADP-ribose hydrolase	1	1	0.512827	1
MF	GO:0070004	cysteine-type exopeptidase activity	7	4	0.513244	1
MF	GO:0004573	Glc3Man9GlcNAc2 oligosaccharide glucosidase activity	1	1	0.513582	1
MF	GO:0008489	UDP-galactose:glucosylceramide beta-1,4-galactosyltransferase activity	3	2	0.513588	1
MF	GO:0042283	dolichyl pyrophosphate Glc1Man9GlcNAc2 alpha-1,3-glucosyltransferase activity	1	1	0.513749	1
MF	GO:0004777	succinate-semialdehyde dehydrogenase (NAD+) activity	1	1	0.5138	1
MF	GO:0009013	succinate-semialdehyde dehydrogenase [NAD(P)+] activity	1	1	0.5138	1
MF	GO:0051787	misfolded protein binding	19	10	0.514064	1
MF	GO:0008757	S-adenosylmethionine-dependent methyltransferase activity	171	89	0.514219	1
MF	GO:0033592	RNA strand annealing activity	1	1	0.514303	1
MF	GO:0140934	histone deubiquitinase activity	5	3	0.514533	1
MF	GO:0070530	K63-linked polyubiquitin modification-dependent protein binding	23	13	0.514728	1
MF	GO:0097677	STAT family protein binding	11	6	0.514855	1
MF	GO:0003963	RNA-3'-phosphate cyclase activity	1	1	0.51521	1
MF	GO:0034722	gamma-glutamyl-peptidase activity	1	1	0.51531	1
MF	GO:0004800	thyroxine 5'-deiodinase activity	3	2	0.516109	1
MF	GO:0015439	ABC-type heme transporter activity	1	1	0.516502	1
MF	GO:0019153	protein-disulfide reductase (glutathione) activity	1	1	0.517459	1
MF	GO:0004394	heparan sulfate 2-O-sulfotransferase activity	1	1	0.518299	1
MF	GO:0004185	serine-type carboxypeptidase activity	5	3	0.518737	1
MF	GO:0016657	oxidoreductase activity, acting on NAD(P)H, nitrogenous group as acceptor	1	1	0.518803	1
MF	GO:0047941	glucuronolactone reductase activity	1	1	0.518803	1
MF	GO:1990002	methylglyoxal reductase (NADPH-dependent, acetol producing)	1	1	0.518803	1
MF	GO:0052798	beta-galactoside alpha-2,3-sialyltransferase activity	1	1	0.518904	1
MF	GO:0003881	CDP-diacylglycerol-inositol 3-phosphatidyltransferase activity	1	1	0.518937	1
MF	GO:0004057	arginyl-tRNA--protein transferase activity	1	1	0.519525	1
MF	GO:0048029	monosaccharide binding	72	38	0.521061	1
MF	GO:0031692	alpha-1B adrenergic receptor binding	1	1	0.521073	1
MF	GO:0015052	beta3-adrenergic receptor activity	1	1	0.521258	1
MF	GO:0008403	25-hydroxycholecalciferol-24-hydroxylase activity	1	1	0.521308	1
MF	GO:0030342	1-alpha,25-dihydroxyvitamin D3 24-hydroxylase activity	1	1	0.521308	1
MF	GO:0062180	25-hydroxycholecalciferol-23-hydroxylase activity	1	1	0.521308	1
MF	GO:0033679	3'-5' DNA/RNA helicase activity	1	1	0.521578	1
MF	GO:0035014	phosphatidylinositol 3-kinase regulator activity	4	3	0.521673	1
MF	GO:0004900	erythropoietin receptor activity	1	1	0.521966	1
MF	GO:0000334	3-hydroxyanthranilate 3,4-dioxygenase activity	1	1	0.522641	1
MF	GO:1990955	G-rich single-stranded DNA binding	1	1	0.52303	1
MF	GO:0052597	diamine oxidase activity	1	1	0.523182	1
MF	GO:0052598	histamine oxidase activity	1	1	0.523182	1
MF	GO:0052599	methylputrescine oxidase activity	1	1	0.523182	1
MF	GO:0052600	propane-1,3-diamine oxidase activity	1	1	0.523182	1
MF	GO:0061775	cohesin loader activity	3	2	0.523375	1
MF	GO:0000339	RNA cap binding	19	11	0.523857	1
MF	GO:0042281	dolichyl pyrophosphate Man9GlcNAc2 alpha-1,3-glucosyltransferase activity	1	1	0.524267	1
[truncated: 3,546 more rows]

[truncated: 1 more sheets: Table S11 Enrichment Asthma]
